# Supplementary material for: Prognostic stratification based on m5C regulators acts as a novel biomarker for immunotherapy in hepatocellular carcinoma
Source: Front Immunol. 2022 Sep 9;13:951529. doi: 10.3389/fimmu.2022.951529 (PMC9505913; doi:10.3389/fimmu.2022.951529)
Supplement: Supplementary file 9 [file Table_1.xlsx]

## Sheet: S1
Table S1: Clinical characteristics of training cohort TCGA-LIHC
Patient	ID	OS.time	OS.status	PFS.time	PFS.status	Stage	T_stage	Grade	Gender	Cluster	CBX2	SOCS2	LCAT	PBK	KRT17	FTCD	RiskScore	Risk_group
TCGA-ED-A7PZ	TCGA-ED-A7PZ-01A-11R-A33R-07	0.2	0	0.2	0	Stage II	T2	G2	Male	Cluster1	0.649057	0.543754	4.42944	2.18331	4.87234	4.90324	0.0446505	High
TCGA-DD-AAVX	TCGA-DD-AAVX-01A-11R-A41C-07	56.44	0	12.91	1	Stage II	T2	G2	Male	Cluster1	0.40632	4.17659	4.83555	1.22822	0.273031	7.89376	-2.28262	Low
TCGA-DD-A113	TCGA-DD-A113-01A-11R-A131-07	79.66	0	55.06	1	Stage II	T2	G3	Female	Cluster2	1.78285	3.32438	4.66873	2.99391	0.364132	7.49067	-1.38218	Low
TCGA-CC-A5UC	TCGA-CC-A5UC-01A-11R-A28V-07	11.4	1	10.25	1	Stage III	T3	G3	Male	Cluster2	0.935327	1.47852	4.87307	5.45484	3.44422	7.30948	-0.0829815	High
TCGA-DD-AACX	TCGA-DD-AACX-01A-11R-A41C-07	5.58	0	1.38	1	Stage II	T2	G3	Male	Cluster1	2.16874	1.04255	2.18018	3.81714	0.373787	7.60227	-0.094111	High
TCGA-BC-A10U	TCGA-BC-A10U-01A-11R-A131-07	27.5	1	19.25	1	NA	T2	G2	Male	Cluster1	3.36495	1.96452	2.13536	1.91755	2.65386	5.83374	-0.0744874	High
TCGA-DD-AAE0	TCGA-DD-AAE0-01A-11R-A41C-07	18.23	0	18.23	0	Stage III	T3	G4	Female	Cluster2	4.74303	1.39823	3.79625	2.87742	5.52631	5.08684	0.76121	High
TCGA-DD-A115	TCGA-DD-A115-01A-11R-A131-07	83.51	1	15.41	1	Stage III	T3	G2	Male	Cluster1	1.50881	2.63853	2.34374	3.45658	0.341341	4.90703	-0.638293	High
TCGA-DD-AAE4	TCGA-DD-AAE4-01A-11R-A41C-07	19.97	0	3.65	1	Stage I	T1	G1	Female	Cluster1	0.87839	3.43565	6.27639	2.85375	0.37329	8.54942	-1.88543	Low
TCGA-DD-AAC8	TCGA-DD-AAC8-01A-11R-A41C-07	0.53	1	0	0	Stage I	T1	G3	Male	Cluster2	2.61262	0.87655	3.63544	1.20678	1.34921	1.16623	0.0149494	High
TCGA-CC-A8HV	TCGA-CC-A8HV-01A-11R-A36F-07	9.17	1	7.92	1	Stage II	T2	G2	Female	Cluster2	1.45846	1.0255	3.58952	1.97166	1.58052	6.7972	-0.488542	High
TCGA-DD-A73E	TCGA-DD-A73E-01A-12R-A32O-07	1.45	0	1.45	0	Stage I	T1	G1	Male	Cluster2	1.20523	1.42362	4.70057	1.7013	0.960579	8.26554	-1.04731	Low
TCGA-MR-A8JO	TCGA-MR-A8JO-01A-12R-A36F-07	10.84	0	10.84	0	Stage I	T1	G3	Male	Cluster1	1.5478	2.95903	4.14329	2.23277	3.95407	5.42773	-0.72801	High
TCGA-2Y-A9GU	TCGA-2Y-A9GU-01A-11R-A38B-07	63.7	0	63.7	0	Stage I	T1	G2	Female	Cluster1	1.65277	1.30745	6.19283	3.21334	0.136336	8.69093	-0.999231	Low
TCGA-DD-A39W	TCGA-DD-A39W-01A-11R-A213-07	27.17	1	0	0	Stage III	T3	G2	Female	Cluster1	0.429778	1.16879	5.63757	2.13284	0.152026	8.11103	-1.24162	Low
TCGA-EP-A26S	TCGA-EP-A26S-01A-11R-A16W-07	19.97	0	19.97	0	Stage I	T1	G2	Male	Cluster1	1.64643	2.65174	1.81354	1.43514	0.166664	7.41618	-1.10841	Low
TCGA-ED-A4XI	TCGA-ED-A4XI-01A-11R-A266-07	26.91	0	26.91	0	Stage II	T2	G3	Male	Cluster1	1.4549	2.17872	6.60336	0.896976	3.25749	8.45993	-1.34055	Low
TCGA-ZP-A9CZ	TCGA-ZP-A9CZ-01A-11R-A38B-07	23.19	0	23.19	0	NA	T1	G1	Male	Cluster2	1.12648	3.24492	4.49592	3.80541	0.810745	7.38539	-1.24273	Low
TCGA-G3-A3CI	TCGA-G3-A3CI-01A-11R-A213-07	5.91	0	5.91	0	Stage I	T1	G2	Male	Cluster1	0.292129	3.72302	6.62701	0.399829	0.54715	7.7725	-2.47308	Low
TCGA-ZP-A9D0	TCGA-ZP-A9D0-01A-11R-A37K-07	35.84	0	35.84	0	NA	T1	G1	Female	Cluster1	1.41327	1.52494	6.94424	1.32629	0.0615836	9.08274	-1.57441	Low
TCGA-DD-AADU	TCGA-DD-AADU-01A-11R-A41C-07	18.2	0	18.2	0	Stage II	T2	G3	Male	Cluster1	1.44107	0.90047	4.37805	1.4212	0.537231	8.3478	-0.899504	High
TCGA-DD-A1EE	TCGA-DD-A1EE-01A-11R-A131-07	11.47	1	1.45	1	Stage III	T3	G3	Male	Cluster1	2.42013	2.032	4.74541	2.73372	0.265103	7.85618	-0.927359	High
TCGA-GJ-A3OU	TCGA-GJ-A3OU-01A-31R-A38B-07	28.88	0	28.88	1	Stage I	T1	G2	Male	Cluster1	1.549	2.56698	5.59068	2.97439	3.15087	7.08036	-0.881375	High
TCGA-CC-A7IJ	TCGA-CC-A7IJ-01A-11R-A33R-07	12.55	0	12.55	0	Stage II	T2	G3	Male	Cluster2	5.06017	3.68071	4.39766	6.00754	3.90133	1.70861	0.540969	High
TCGA-CC-A8HU	TCGA-CC-A8HU-01A-11R-A36F-07	11.3	1	9.89	1	Stage III	T3	G3	Female	Cluster2	2.24057	1.88639	6.4474	4.70144	1.31481	7.67388	-0.631118	High
TCGA-G3-A5SK	TCGA-G3-A5SK-01A-11R-A27V-07	24.44	0	20.24	1	Stage I	T1	G1	Male	Cluster1	0.530865	4.8427	6.84494	0.626144	0.273442	7.73469	-2.83099	Low
TCGA-DD-AAEA	TCGA-DD-AAEA-01A-11R-A41C-07	18.89	0	18.89	0	Stage I	T1	G3	Male	Cluster1	1.08994	2.6395	5.82415	2.70735	0.422074	8.30222	-1.52228	Low
TCGA-XR-A8TG	TCGA-XR-A8TG-01A-11R-A36F-07	29.5	0	11.5	1	Stage I	T1	G2	Male	Cluster2	0.356656	5.23557	4.12331	4.42749	3.91745	7.74415	-1.50415	Low
TCGA-DD-A3A4	TCGA-DD-A3A4-01A-11R-A22L-07	20.11	1	2.86	1	Stage III	T3	G3	Male	Cluster1	0.792717	2.08093	2.7906	1.82385	0.796285	6.84243	-0.997202	Low
TCGA-DD-AAD8	TCGA-DD-AAD8-01A-11R-A41C-07	40.05	0	40.05	0	Stage I	T1	G2	Female	Cluster1	1.65662	1.87874	5.58763	2.01143	1.29486	7.66351	-1.08935	Low
TCGA-BC-A10X	TCGA-BC-A10X-01A-11R-A131-07	25.3	1	0	0	Stage III	T3	G2	Female	Cluster1	0.665503	4.32091	7.14878	1.23654	1.34964	8.36568	-2.46539	Low
TCGA-K7-A5RF	TCGA-K7-A5RF-01A-11R-A28V-07	20.73	0	6.73	1	Stage I	T1	G1	Male	Cluster1	0.675163	4.60888	7.71443	0.646501	0.974481	9.0791	-2.83737	Low
TCGA-K7-AAU7	TCGA-K7-AAU7-01A-11R-A38B-07	11.79	0	1.91	1	Stage II	T2	G2	Male	Cluster2	3.60433	2.38989	3.59584	2.89654	6.75892	5.83113	0.363656	High
TCGA-ZS-A9CF	TCGA-ZS-A9CF-01A-11R-A38B-07	79.24	0	20.89	1	Stage II	T2	G2	Male	Cluster1	1.84383	3.53518	5.66993	3.42133	0.530593	9.3422	-1.60967	Low
TCGA-DD-AADS	TCGA-DD-AADS-01A-11R-A41C-07	15.57	0	15.57	0	Stage I	T1	G2	Male	Cluster1	0.721517	2.32017	6.56396	0.598436	3.649	9.06775	-1.55758	Low
TCGA-2Y-A9GS	TCGA-2Y-A9GS-01A-12R-A38B-07	23.78	1	3.35	1	NA	T2	G2	Male	Cluster2	3.39463	1.45498	3.06875	3.79096	3.3409	6.17964	0.374721	High
TCGA-BC-A216	TCGA-BC-A216-01A-11R-A155-07	44.38	0	44.38	0	Stage III	T3	G2	Female	Cluster2	2.15838	1.71648	4.57696	4.23378	0.892767	6.76404	-0.422409	High
TCGA-DD-A39X	TCGA-DD-A39X-01A-11R-A213-07	55.65	1	33.9	1	Stage I	T1	G2	Female	Cluster1	0.939447	1.84693	5.09222	1.93707	0.247358	7.32107	-1.27302	Low
TCGA-ZS-A9CG	TCGA-ZS-A9CG-01A-11R-A37K-07	11.2	0	11.2	0	Stage II	T2	G2	Male	Cluster1	0.43604	3.62616	5.20083	0.733018	0.239775	9.14609	-2.32013	Low
TCGA-BC-A10W	TCGA-BC-A10W-01A-11R-A131-07	2.99	1	0	0	NA	T4	G3	Male	Cluster2	4.07885	2.0072	1.84192	5.74638	0.710873	5.77661	0.476774	High
TCGA-DD-A118	TCGA-DD-A118-01A-11R-A131-07	112.91	0	21.62	1	Stage II	T2	G2	Female	Cluster1	1.88505	2.94743	5.63318	1.30168	0.105999	6.95015	-1.64509	Low
TCGA-DD-AADW	TCGA-DD-AADW-01A-11R-A39D-07	19.28	0	12.68	1	Stage I	T1	G3	Male	Cluster2	3.11977	3.45532	3.41978	5.29632	0.974403	6.57199	-0.483021	High
TCGA-BC-A3KF	TCGA-BC-A3KF-01A-11R-A213-07	0.26	0	0.26	0	Stage I	T1	G2	Female	Cluster1	2.1605	3.21323	6.88833	2.45193	0.811533	7.49874	-1.59132	Low
TCGA-DD-A1EI	TCGA-DD-A1EI-01A-11R-A131-07	6.01	0	6.01	0	Stage I	T1	G2	Male	Cluster2	1.26286	2.91376	5.49278	3.2558	0.859764	7.99023	-1.36541	Low
TCGA-DD-AAEE	TCGA-DD-AAEE-01A-11R-A41C-07	26.61	0	7.36	1	Stage I	T1	G4	Male	Cluster1	1.34379	1.75821	4.45742	2.78424	0.544495	7.23237	-0.898078	High
TCGA-EP-A3JL	TCGA-EP-A3JL-01A-11R-A213-07	9.95	0	9.95	0	Stage I	T1	G2	Male	Cluster1	1.24939	1.68665	6.61776	3.07798	0.90266	6.73395	-1.02799	Low
TCGA-BD-A2L6	TCGA-BD-A2L6-01A-11R-A213-07	44.78	0	13.63	1	NA	T2	G2	Male	Cluster1	0.646123	1.61526	6.23512	3.99471	0.332325	8.21361	-1.09168	Low
TCGA-G3-A25Z	TCGA-G3-A25Z-01A-11R-A16W-07	21.52	0	21.52	0	Stage I	T1	G2	Male	Cluster1	0.459286	3.47116	4.48085	3.0782	1.4066	7.76132	-1.50872	Low
TCGA-FV-A3R2	TCGA-FV-A3R2-01A-11R-A22L-07	6.37	1	0	0	Stage I	T1	NA	Male	Cluster1	0.536082	2.71476	4.12829	3.02597	0.0939024	7.89061	-1.3912	Low
TCGA-RC-A7SB	TCGA-RC-A7SB-01A-21R-A352-07	19.32	0	19.32	0	Stage II	T2	G2	Male	Cluster1	1.55278	2.93683	4.65179	3.19304	4.75376	8.1244	-0.709712	High
TCGA-5C-A9VH	TCGA-5C-A9VH-01A-11R-A37K-07	10.58	0	10.58	0	Stage I	T1	G2	Male	Cluster2	1.75812	1.93339	5.78115	2.47734	0.911679	8.722	-1.16388	Low
TCGA-5C-A9VG	TCGA-5C-A9VG-01A-11R-A37K-07	10.78	0	10.78	0	Stage II	T2	G2	Male	Cluster2	1.68819	2.27049	6.68058	4.7802	0.488094	7.69514	-0.988449	Low
TCGA-CC-5261	TCGA-CC-5261-01A-01R-A131-07	3.19	1	0	0	Stage II	T2	G2	Male	Cluster2	3.68129	3.32147	3.15187	4.87779	4.74475	5.92693	0.181232	High
TCGA-RC-A7SF	TCGA-RC-A7SF-01A-11R-A352-07	19.02	0	16.49	1	Stage I	T1	G2	Male	Cluster1	0.509991	2.07143	2.34239	1.92979	0.623006	8.029	-1.08065	Low
TCGA-NI-A8LF	TCGA-NI-A8LF-01A-11R-A36F-07	26.25	0	26.25	0	Stage I	T1	G3	Male	Cluster1	0.923074	1.91575	5.65569	1.57369	1.87508	7.92433	-1.2576	Low
TCGA-ED-A7PX	TCGA-ED-A7PX-01A-51R-A352-07	0.2	0	0.2	0	Stage II	T2	G3	Female	Cluster2	2.9534	3.83769	3.11178	3.55122	4.09405	2.20311	-0.158974	High
TCGA-DD-A11D	TCGA-DD-A11D-01A-11R-A131-07	51.25	1	16.36	1	Stage I	T1	G2	Female	Cluster1	1.10236	1.52722	3.5599	2.08335	0.253245	7.64589	-0.940432	High
TCGA-DD-A1EB	TCGA-DD-A1EB-01A-11R-A131-07	66.26	0	23.95	1	Stage I	T1	G2	Female	Cluster1	1.14407	4.04891	5.89327	1.42445	0.112324	7.27685	-2.18392	Low
TCGA-2Y-A9H7	TCGA-2Y-A9H7-01A-11R-A39D-07	38.37	0	36.7	1	Stage I	T1	G2	Female	Cluster1	0.888133	1.73509	3.67417	2.83603	0.0505327	8.67828	-1.03726	Low
TCGA-UB-A7MA	TCGA-UB-A7MA-01A-11R-A33R-07	27.86	0	15.7	1	Stage II	T2	G2	Female	Cluster2	3.41916	3.52064	3.10446	4.15175	0.746275	2.35264	-0.327962	High
TCGA-BC-A10Q	TCGA-BC-A10Q-01A-11R-A131-07	37.29	1	11.17	1	NA	T2	NA	Female	Cluster2	1.17807	3.73099	2.46918	3.14965	0.776865	1.06576	-0.791877	High
TCGA-G3-A25Y	TCGA-G3-A25Y-01A-11R-A16W-07	14.85	1	11.66	1	Stage I	T1	G3	Female	Cluster2	2.4485	3.01702	4.46945	3.7847	3.52975	6.83066	-0.521781	High
TCGA-DD-AAEH	TCGA-DD-AAEH-01A-11R-A41C-07	25.76	0	21.16	1	Stage I	T1	G2	Male	Cluster1	0.32074	3.55384	4.84692	2.0757	0.158687	8.65869	-2.01523	Low
TCGA-4R-AA8I	TCGA-4R-AA8I-01A-11R-A38B-07	8.61	1	8.11	1	Stage II	T2	G2	Male	Cluster1	1.84996	1.20899	4.6781	4.10731	3.46026	0.217477	0.489932	High
TCGA-DD-AAD2	TCGA-DD-AAD2-01A-11R-A41C-07	21.62	0	21.62	0	Stage I	T1	G2	Male	Cluster1	1.25408	2.51236	6.04607	2.5054	0.529641	7.12612	-1.41148	Low
TCGA-ZP-A9D1	TCGA-ZP-A9D1-01A-11R-A38B-07	0.69	0	0.69	0	NA	T1	G2	Female	Cluster1	1.54894	3.82283	4.24517	2.00045	3.84468	7.35241	-1.22914	Low
TCGA-DD-AACY	TCGA-DD-AACY-01A-11R-A41C-07	47.63	0	25.49	1	Stage I	T1	G3	Male	Cluster1	1.47984	4.45173	6.20917	1.54782	0.115197	7.02704	-2.25974	Low
TCGA-QA-A7B7	TCGA-QA-A7B7-01A-11R-A32O-07	3.09	0	2.89	1	Stage II	T2	G2	Male	Cluster2	2.98573	2.22441	6.26404	4.0604	1.26836	7.99647	-0.729568	High
TCGA-KR-A7K7	TCGA-KR-A7K7-01A-11R-A33J-07	31.24	0	7.85	1	Stage II	T2	G1	Female	Cluster1	2.12541	0.953083	5.75953	3.78199	1.50114	9.11995	-0.489914	High
TCGA-DD-AAVQ	TCGA-DD-AAVQ-01A-11R-A41C-07	89.62	0	50.03	1	Stage I	T1	G2	Male	Cluster2	0.824462	2.10269	5.28627	3.43543	1.33747	8.4158	-1.07985	Low
TCGA-DD-A11A	TCGA-DD-A11A-01A-11R-A131-07	2.6	0	2.6	0	Stage I	T1	G3	Male	Cluster1	0.590931	3.79277	5.19114	4.09506	0.749191	6.77609	-1.52438	Low
TCGA-DD-AADG	TCGA-DD-AADG-01A-11R-A41C-07	37.61	0	8.87	1	Stage III	T3	G3	Male	Cluster1	1.62166	3.88327	3.84578	1.69708	0.511215	7.97604	-1.73486	Low
TCGA-G3-A7M7	TCGA-G3-A7M7-01A-12R-A352-07	11.86	0	11.86	0	Stage I	T1	G1	Male	Cluster1	1.25641	2.95514	5.17314	0.765309	1.16151	7.66781	-1.70451	Low
TCGA-BC-A5W4	TCGA-BC-A5W4-01A-11R-A28V-07	17.97	1	12.61	1	Stage III	T3	G3	Male	Cluster1	1.27971	0.494894	4.68922	2.65673	0.0370631	1.83682	-0.204396	High
TCGA-DD-AAW2	TCGA-DD-AAW2-01A-11R-A41C-07	60.94	0	12.84	1	Stage I	T1	G2	Male	Cluster1	0.88368	2.58259	6.01029	2.04669	4.3801	7.5172	-1.08436	Low
TCGA-DD-AADI	TCGA-DD-AADI-01A-11R-A41C-07	35.64	0	35.64	0	Stage I	T1	G3	Female	Cluster1	1.82475	2.68413	4.69889	1.97153	0.380066	7.8987	-1.36662	Low
TCGA-DD-A3A7	TCGA-DD-A3A7-01A-11R-A22L-07	13.76	1	4.73	1	Stage III	T3	G3	Male	Cluster1	3.09418	2.65703	1.48882	2.48384	0.362419	7.66867	-0.622407	High
TCGA-CC-A9FW	TCGA-CC-A9FW-01A-11R-A37K-07	8.15	0	5.03	1	Stage III	T3	G2	Male	Cluster2	2.70227	0.557819	5.94159	3.12355	0.333604	7.46187	-0.4253	High
TCGA-RC-A7S9	TCGA-RC-A7S9-01A-11R-A33R-07	21.02	0	21.02	0	Stage I	T1	G3	Female	Cluster1	2.23021	2.0759	6.07137	3.03331	0.777669	7.26899	-0.979381	Low
TCGA-3K-AAZ8	TCGA-3K-AAZ8-01A-12R-A39D-07	13.01	0	9.99	1	Stage III	T3	G1	Male	Cluster1	0.730117	4.81044	4.45091	0.679784	0.447664	8.59831	-2.51302	Low
TCGA-MI-A75I	TCGA-MI-A75I-01A-11R-A32O-07	20.7	0	8.71	1	NA	T2	G1	Male	Cluster1	0.319591	2.30384	3.76477	3.39729	3.95806	2.65891	-0.27252	High
TCGA-5R-AA1D	TCGA-5R-AA1D-01A-11R-A38B-07	14.75	0	14.75	0	Stage III	T3	G3	Female	Cluster1	1.5617	3.63429	5.38584	2.4212	3.74947	5.3991	-1.10346	Low
TCGA-DD-A116	TCGA-DD-A116-01A-11R-A131-07	53.29	1	27.2	1	Stage III	T3	G3	Male	Cluster1	1.1308	1.20092	4.9548	1.9579	0.570391	6.96566	-0.930053	High
TCGA-BD-A3EP	TCGA-BD-A3EP-01A-11R-A22L-07	13.44	0	13.44	0	Stage I	T1	G2	Female	Cluster1	2.32162	2.80555	6.36931	1.76887	0.470174	7.53334	-1.52578	Low
TCGA-CC-A123	TCGA-CC-A123-01A-11R-A131-07	7.19	0	4.76	1	Stage III	T3	G1	Female	Cluster1	0.270193	1.41741	2.65329	2.54048	0.312486	7.57865	-0.845561	High
TCGA-DD-AAVW	TCGA-DD-AAVW-01A-11R-A41C-07	76.12	0	76.12	0	Stage I	T1	G2	Male	Cluster1	1.01054	2.5521	4.53353	2.56114	0.17724	7.65724	-1.35445	Low
TCGA-DD-A4NR	TCGA-DD-A4NR-01A-11R-A311-07	0.3	1	0	0	Stage I	T1	G3	Female	Cluster2	1.6131	2.15586	5.7008	3.08832	1.04269	7.18183	-1.0179	Low
TCGA-DD-AAEG	TCGA-DD-AAEG-01A-11R-A39D-07	23.62	0	23.62	0	Stage I	T1	G3	Female	Cluster1	1.20839	1.58049	6.18801	2.21666	1.53924	6.95947	-1.02419	Low
TCGA-DD-A1EA	TCGA-DD-A1EA-01A-11R-A131-07	79.34	0	24.77	1	Stage II	T2	G2	Male	Cluster1	1.52443	3.07934	1.91452	3.02648	0.211336	7.35993	-1.0029	Low
TCGA-5C-AAPD	TCGA-5C-AAPD-01A-21R-A39D-07	0.66	0	0.66	0	Stage II	T2	G1	Male	Cluster2	3.30992	1.29355	5.77142	4.30839	2.36081	6.04993	0.0387665	High
TCGA-BC-A110	TCGA-BC-A110-01A-11R-A131-07	69.51	1	67.58	1	NA	T1	G1	Female	Cluster1	0.359816	4.00698	7.48486	0.555757	3.33964	8.46162	-2.31195	Low
TCGA-BW-A5NP	TCGA-BW-A5NP-01A-11R-A27V-07			3.35	1	Stage IV	T2	G3	Female	Cluster2	2.88127	2.33765	3.99463	3.0295	0.175279	7.81357	-0.81135	High
TCGA-DD-A73B	TCGA-DD-A73B-01A-12R-A32O-07	9.3	1	7.88	1	Stage I	T1	G2	Female	Cluster1	0.856357	3.16451	6.50518	3.6701	0.188717	7.08607	-1.60298	Low
TCGA-ED-A66Y	TCGA-ED-A66Y-01A-11R-A311-07	9.72	1	0	0	Stage III	T3	G3	Female	Cluster2	2.99562	1.00727	5.5294	4.1202	2.83372	7.82709	0.0100193	High
TCGA-CC-A7II	TCGA-CC-A7II-01A-11R-A33J-07	13.11	0	9.13	1	Stage III	T3	G3	Male	Cluster2	5.61267	1.37736	3.26118	5.24181	3.31887	1.70115	1.35023	High
TCGA-DD-AACT	TCGA-DD-AACT-01A-11R-A41C-07	51.31	0	51.31	0	Stage I	T1	G2	Female	Cluster1	1.10006	1.31793	7.40382	3.4883	0.236375	8.11595	-1.15106	Low
TCGA-CC-5263	TCGA-CC-5263-01A-01R-A131-07	4.24	1	0	0	Stage III	T3	G1	Male	Cluster2	4.84001	1.28749	2.21036	4.55598	1.73478	0.576776	1.1264	High
TCGA-DD-AADV	TCGA-DD-AADV-01A-11R-A39D-07	18.86	0	18.86	0	Stage I	T1	G3	Male	Cluster1	1.5415	1.59117	5.42528	3.50905	0.372761	7.77479	-0.867209	High
TCGA-DD-A4NB	TCGA-DD-A4NB-01A-12R-A266-07	32.49	0	29.96	1	Stage I	T1	G2	Male	Cluster1	1.40162	2.98161	6.06063	2.95936	0.0918378	7.89332	-1.58297	Low
TCGA-EP-A2KB	TCGA-EP-A2KB-01A-11R-A180-07	19.58	1	5.29	1	Stage I	T1	G2	Female	Cluster1	0.215015	3.67605	5.42608	4.30443	0.209936	7.64208	-1.68256	Low
TCGA-DD-AACA	TCGA-DD-AACA-01A-11R-A41C-07	75.59	0	71.06	1	Stage I	T1	G3	Male	Cluster1	1.16552	1.96548	5.22265	4.45488	1.01838	7.13703	-0.737676	High
TCGA-ZS-A9CD	TCGA-ZS-A9CD-01A-11R-A37K-07	45.53	1	12.19	1	Stage II	T2	G2	Male	Cluster1	0.953938	3.20652	6.12114	1.29857	0.397863	8.51821	-2.03728	Low
TCGA-K7-A5RG	TCGA-K7-A5RG-01A-11R-A28V-07	17.05	0	17.05	0	Stage I	T1	G1	Male	Cluster2	2.03694	2.24196	5.48734	3.68642	0.867284	5.12282	-0.712867	High
TCGA-WX-AA46	TCGA-WX-AA46-01A-11R-A39D-07	24.84	0	24.84	0	Stage II	T2	G1	Male	Cluster1	0.351684	4.44507	7.10351	0.465389	0.148335	9.12066	-2.90851	Low
TCGA-EP-A2KA	TCGA-EP-A2KA-01A-11R-A180-07	20.6	1	14.22	1	Stage III	T3	G3	Female	Cluster1	1.31331	1.10315	1.50232	2.82779	1.03503	7.34532	-0.243587	High
TCGA-5R-AA1C	TCGA-5R-AA1C-01A-11R-A41C-07	17.08	0	17.08	0	Stage II	T2	G2	Male	Cluster1	1.10459	1.60961	1.98535	2.25619	0.403095	5.33168	-0.547788	High
TCGA-ED-A82E	TCGA-ED-A82E-01A-11R-A352-07	13.4	0	13.4	0	Stage III	T3	G2	Female	Cluster2	1.99854	3.10019	3.71325	1.96276	0.533784	0.781394	-0.806183	High
TCGA-DD-AACG	TCGA-DD-AACG-01A-11R-A41C-07	15.41	1	4.11	1	Stage II	T2	G4	Male	Cluster1	0.763863	0.488896	1.57691	2.21322	0.496124	6.87572	-0.287791	High
TCGA-UB-A7MC	TCGA-UB-A7MC-01A-11R-A33R-07	16.43	0	11.79	1	Stage III	T3	G3	Male	Cluster2	3.08726	3.08982	4.1139	4.49872	0.145712	7.02496	-0.736079	High
TCGA-DD-A119	TCGA-DD-A119-01A-11R-A131-07	7.33	1	0	0	Stage IV	T3	G3	Male	Cluster1	0.67501	2.09541	5.88941	1.09504	0.36086	7.48266	-1.64643	Low
TCGA-G3-AAV2	TCGA-G3-AAV2-01A-11R-A37K-07	12.22	0	12.22	0	Stage I	T1	G1	Male	Cluster1	0.52163	2.88704	6.55548	0.420132	0.899519	8.12758	-2.11618	Low
TCGA-CC-A3MC	TCGA-CC-A3MC-01A-11R-A22L-07	11.93	0	9.76	1	Stage III	T3	G2	Male	Cluster1	2.49897	0.915396	2.22772	3.34749	0.170773	6.59796	-0.0324132	High
TCGA-DD-AACH	TCGA-DD-AACH-01A-11R-A41C-07	6.41	1	2.73	1	Stage II	T2	G3	Male	Cluster2	4.61734	1.88774	3.1947	4.77915	0.595336	8.87691	0.0308511	High
TCGA-G3-A3CG	TCGA-G3-A3CG-01A-11R-A213-07	22.11	0	10.81	1	Stage I	T1	G2	Male	Cluster1	1.07426	3.68817	2.35969	1.32193	0.548931	8.61308	-1.68549	Low
TCGA-CC-A3MB	TCGA-CC-A3MB-01A-11R-A213-07	10.35	1	8.54	1	Stage III	T3	G1	Male	Cluster2	0.939252	1.35966	4.63344	5.17681	0.59022	6.98409	-0.421389	High
TCGA-DD-AAD5	TCGA-DD-AAD5-01A-11R-A41C-07	44.19	0	4.27	1	Stage I	T1	G3	Male	Cluster2	3.56455	0.639877	7.24602	4.10413	0.838372	6.00864	-0.119492	High
TCGA-ED-A627	TCGA-ED-A627-01A-12R-A311-07	13.9	0	13.9	0	Stage I	T1	G2	Male	Cluster1	1.32733	4.37983	6.57563	1.61758	2.42336	8.31715	-2.08044	Low
TCGA-ZP-A9CV	TCGA-ZP-A9CV-01A-11R-A38B-07	35.74	1	0	0	NA	T1	G1	Male	Cluster1	1.08414	3.25653	2.93755	2.01163	2.87854	7.67737	-1.10839	Low
TCGA-G3-A25T	TCGA-G3-A25T-01A-11R-A16W-07	51.02	0	14.85	1	Stage III	T3	G2	Female	Cluster1	1.72131	4.66456	4.35398	4.22391	2.04597	5.77175	-1.23937	Low
TCGA-DD-A1EK	TCGA-DD-A1EK-01A-11R-A213-07	18.33	1	5.49	1	Stage IV	T4	G2	Female	Cluster1	0.991197	1.06223	3.72427	1.47713	2.60825	6.62914	-0.535226	High
TCGA-KR-A7K8	TCGA-KR-A7K8-01A-11R-A33J-07	29.76	0	29.76	0	Stage I	T1	G1	Male	Cluster1	0.786867	1.32452	5.0576	2.58692	0.894841	7.26282	-0.915879	High
TCGA-CC-A9FU	TCGA-CC-A9FU-01A-11R-A37K-07			0	0	Stage III	T3	G2	Female	Cluster2	3.95767	1.5275	5.1149	2.78513	0.883507	7.83342	-0.435421	High
TCGA-HP-A5N0	TCGA-HP-A5N0-01A-11R-A28V-07	37.68	1	6.08	1	NA	NA	NA	Female	Cluster1	1.70716	3.22308	7.17453	0.887538	0.95828	8.40233	-2.02812	Low
TCGA-DD-AACN	TCGA-DD-AACN-01A-11R-A41C-07	42.77	0	11.73	1	Stage I	T1	G3	Male	Cluster2	1.62807	4.93444	5.30189	1.4161	2.9457	8.5213	-2.03212	Low
TCGA-RC-A6M5	TCGA-RC-A6M5-01A-11R-A32O-07	0.49	0	0.49	0	Stage IV	T1	G2	Female	Cluster1	1.25966	3.38989	5.66342	0.591827	0.273075	7.49392	-2.04965	Low
TCGA-2Y-A9GZ	TCGA-2Y-A9GZ-01A-11R-A39D-07	27.86	1	23.62	1	Stage II	T2	G2	Female	Cluster1	2.04106	2.38476	4.92191	1.82478	0.293973	9.80903	-1.43329	Low
TCGA-DD-AADP	TCGA-DD-AADP-01A-11R-A39D-07	15.05	0	15.05	0	Stage I	T1	G3	Male	Cluster1	0.676534	5.84799	2.35295	2.55893	2.08373	7.7325	-1.99873	Low
TCGA-2Y-A9HA	TCGA-2Y-A9HA-01A-11R-A39D-07	1.18	1	0	0	Stage II	T2	G2	Male	Cluster2	2.9201	1.16446	3.13832	2.05465	0.932957	7.69055	-0.356834	High
TCGA-NI-A4U2	TCGA-NI-A4U2-01A-11R-A28V-07	58.84	1	42.21	1	Stage III	T3	G1	Male	Cluster1	0.722736	2.69426	6.73216	1.78682	0.166221	1.90634	-1.44152	Low
TCGA-DD-A39Y	TCGA-DD-A39Y-01A-11R-A213-07	5.62	1	0	0	Stage I	T1	G3	Male	Cluster1	4.13484	0.533405	1.69121	3.54543	0.948064	7.95968	0.49464	High
TCGA-G3-A5SL	TCGA-G3-A5SL-01A-11R-A27V-07	20.4	0	20.4	0	Stage II	T2	G2	Male	Cluster1	0.444903	3.67084	4.65281	2.46266	0.216542	8.00023	-1.88488	Low
TCGA-DD-A73D	TCGA-DD-A73D-01A-12R-A32O-07	22.77	0	19.45	1	Stage II	T2	G1	Female	Cluster1	0.366338	4.46408	4.31486	1.7626	0.59507	8.77001	-2.25013	Low
TCGA-UB-AA0U	TCGA-UB-AA0U-01A-11R-A38B-07	10.74	0	3.48	1	Stage II	T2	G2	Male	Cluster2	1.66867	3.14936	4.70913	3.49662	2.15233	8.02724	-1.06003	Low
TCGA-BD-A3ER	TCGA-BD-A3ER-01A-11R-A213-07	36.63	0	7.42	1	Stage II	T2	G2	Male	Cluster1	0.948702	2.29588	5.68572	1.48744	2.48007	8.13879	-1.33402	Low
TCGA-FV-A495	TCGA-FV-A495-01A-11R-A266-07	0.03	0	0.03	0	Stage II	T2	G2	Female	Cluster1	2.016	3.61392	4.81413	2.52236	2.84556	9.05001	-1.31779	Low
TCGA-DD-A3A3	TCGA-DD-A3A3-01A-11R-A22L-07	17.58	1	0	0	Stage I	T1	G2	Male	Cluster1	0.54118	1.07917	5.75811	2.1476	0.235658	7.61062	-1.15592	Low
TCGA-DD-AAVY	TCGA-DD-AAVY-01A-11R-A41C-07	64.72	0	64.72	0	Stage III	T3	G2	Male	Cluster1	0.857552	2.18973	6.44287	0.788359	0	8.64462	-1.90309	Low
TCGA-2Y-A9HB	TCGA-2Y-A9HB-01A-11R-A39D-07	8.54	0	8.54	0	Stage I	T1	G2	Male	Cluster1	1.19285	3.1328	5.11739	1.89788	0.454857	7.97481	-1.69183	Low
TCGA-KR-A7K0	TCGA-KR-A7K0-01A-12R-A33R-07	2.14	1	0	0	Stage I	T1	G1	Male	Cluster1	1.30746	3.10514	5.50155	2.59864	1.29867	8.31783	-1.50122	Low
TCGA-DD-A4NF	TCGA-DD-A4NF-01A-11R-A27V-07	30.95	0	21.55	1	Stage I	T1	G2	Male	Cluster1	1.86712	3.42503	6.08765	1.00609	0.234541	7.36655	-1.93118	Low
TCGA-XR-A8TF	TCGA-XR-A8TF-01A-11R-A36F-07	22.77	1	7.59	1	Stage I	T1	G1	Male	Cluster1	0.442495	5.65063	5.75824	2.89503	0.126918	7.70945	-2.6091	Low
TCGA-WX-AA47	TCGA-WX-AA47-01A-11R-A39D-07	18.27	1	15.93	1	Stage III	T3	G2	Female	Cluster1	0.6967	0.660966	2.53872	1.00252	0.321664	4.35615	-0.525312	High
TCGA-DD-A4NI	TCGA-DD-A4NI-01A-11R-A27V-07	26.81	0	26.81	0	Stage II	T2	G2	Male	Cluster1	0.413944	2.62994	5.73387	0.767043	0.0618733	9.22996	-2.07971	Low
TCGA-BW-A5NQ	TCGA-BW-A5NQ-01A-11R-A27V-07			0	0	Stage I	T1	G3	Male	Cluster2	3.09628	1.37711	3.7266	6.29899	0.156649	5.76734	0.296825	High
TCGA-CC-5260	TCGA-CC-5260-01A-01R-A131-07	2.86	1	0	0	Stage III	T4	G1	Female	Cluster2	3.39369	2.64622	2.54603	4.09592	2.00495	0.912991	0.299932	High
TCGA-FV-A3I1	TCGA-FV-A3I1-01A-11R-A22L-07	8.11	1	0	0	Stage II	T2	G2	Female	Cluster2	1.43701	1.12484	5.81044	2.4104	1.99465	8.33506	-0.788692	High
TCGA-DD-A1EC	TCGA-DD-A1EC-01A-21R-A131-07	19.78	0	9.82	1	Stage I	T1	G3	Female	Cluster2	0.918548	3.26632	1.54179	5.28976	0.0984706	6.278	-0.672415	High
TCGA-FV-A3R3	TCGA-FV-A3R3-01A-11R-A22L-07	12.02	1	0	0	Stage I	T1	G2	Female	Cluster1	1.81	3.36346	6.59013	1.25391	0.0815056	6.90006	-1.92763	Low
TCGA-DD-AAVS	TCGA-DD-AAVS-01A-11R-A41C-07	59.89	0	59.89	0	Stage I	T1	G2	Male	Cluster2	0.613608	2.36522	5.04414	3.16408	0.24807	7.85143	-1.32768	Low
TCGA-YA-A8S7	TCGA-YA-A8S7-01A-11R-A37K-07	13.53	1	13.07	1	Stage III	T3	G3	Male	Cluster2	2.54931	2.52417	4.07022	4.72112	5.1962	4.98953	0.235476	High
TCGA-O8-A75V	TCGA-O8-A75V-01A-11R-A32O-07	17.67	0	17.67	0	Stage I	T1	G2	Male	Cluster1	1.73939	2.02962	4.20373	1.52142	0.620817	8.41056	-1.18128	Low
TCGA-BC-A69H	TCGA-BC-A69H-01A-11R-A311-07	14.59	0	14.59	0	Stage II	T2	G3	Male	Cluster2	2.53427	0.457282	3.7042	1.79639	2.93818	7.60445	-0.0257759	High
TCGA-DD-AAED	TCGA-DD-AAED-01A-12R-A41C-07	25.07	0	6.5	1	Stage I	T1	G3	Male	Cluster1	0.162247	0.353319	3.93523	1.67294	0.530765	7.87077	-0.80937	High
TCGA-RC-A6M4	TCGA-RC-A6M4-01A-11R-A32O-07	0.72	0	0.72	0	Stage III	T3	G2	Female	Cluster1	1.64009	1.34914	6.90265	2.79258	0.802417	8.44796	-1.06979	Low
TCGA-FV-A3I0	TCGA-FV-A3I0-01A-11R-A22L-07	27.86	0	5.22	1	Stage II	T2	G2	Female	Cluster2	1.76023	3.26399	3.40882	1.63271	2.95297	1.68457	-0.662189	High
TCGA-DD-AACP	TCGA-DD-AACP-01A-11R-A41C-07	13.63	0	13.63	0	Stage I	T1	G3	Male	Cluster2	1.13663	0.996942	5.34586	4.34638	1.32654	6.49745	-0.361425	High
TCGA-DD-A73G	TCGA-DD-A73G-01A-22R-A32O-07	114.26	0	114.26	0	Stage I	T1	G3	Female	Cluster1	2.63549	1.02966	7.80881	1.10736	1.4226	8.57568	-1.11484	Low
TCGA-FV-A4ZP	TCGA-FV-A4ZP-01A-12R-A266-07	81.67	1	0	0	Stage III	T3	G2	Male	Cluster1	2.13117	0.520603	2.4502	1.00962	1.98495	6.77061	-0.16328	High
TCGA-UB-AA0V	TCGA-UB-AA0V-01A-11R-A38B-07	10.32	0	10.32	0	Stage I	NA	G1	Female	Cluster1	0.881628	2.93011	6.99321	1.03828	1.81474	8.70558	-1.93437	Low
TCGA-2Y-A9GT	TCGA-2Y-A9GT-01A-11R-A38B-07	53.35	1	35.58	1	Stage I	T1	G2	Male	Cluster1	1.15662	4.32558	7.28867	2.0106	0.797969	8.60782	-2.35613	Low
TCGA-WJ-A86L	TCGA-WJ-A86L-01A-12R-A39D-07	11.33	0	11.33	0	Stage I	T1	G2	Female	Cluster1	1.4159	0.483301	4.45823	2.15692	1.86292	6.94454	-0.363821	High
TCGA-CC-A7IE	TCGA-CC-A7IE-01A-21R-A38B-07	7.13	1	5.55	1	Stage III	T3	G2	Male	Cluster2	1.91274	1.28301	3.93076	3.60755	0.424209	7.2681	-0.446755	High
TCGA-G3-A3CJ	TCGA-G3-A3CJ-01A-11R-A213-07	19.51	0	9.72	1	Stage II	T2	G2	Male	Cluster1	1.05547	2.73554	6.23338	0.831899	0.0738907	8.87458	-2.02495	Low
TCGA-MR-A520	TCGA-MR-A520-01A-11R-A266-07	7.52	0	7.52	0	Stage I	T1	G1	Male	Cluster1	0.319951	3.3355	6.70961	0.93238	3.55748	9.20693	-1.95531	Low
TCGA-DD-AAE1	TCGA-DD-AAE1-01A-11R-A41C-07	18.13	0	18.13	0	Stage I	T1	G3	Male	Cluster1	0.333026	1.04158	5.31231	2.69797	0.115232	8.49913	-1.11117	Low
TCGA-LG-A9QC	TCGA-LG-A9QC-01A-11R-A37K-07	13.96	0	13.96	0	Stage I	T1	G2	Male	Cluster1	0.989195	4.80936	2.84968	2.06201	0.90939	7.69588	-1.89689	Low
TCGA-BC-A217	TCGA-BC-A217-01A-11R-A155-07	45.89	1	0	0	Stage II	T2	G3	Female	Cluster2	2.17459	3.76152	3.34391	3.3195	0.81924	8.18473	-1.22604	Low
TCGA-ED-A8O5	TCGA-ED-A8O5-01A-11R-A36F-07	13.34	0	13.34	0	Stage III	T3	G3	Female	Cluster2	1.46029	3.10857	4.83513	3.21603	1.36453	7.68245	-1.22868	Low
TCGA-DD-AADL	TCGA-DD-AADL-01A-11R-A41C-07	20.89	0	20.89	0	Stage I	T1	G4	Male	Cluster1	1.46915	2.10702	5.38346	3.82179	0.272221	6.85637	-0.940713	High
TCGA-2Y-A9H9	TCGA-2Y-A9H9-01A-21R-A39D-07	22.9	0	23.03	1	Stage I	T1	G2	Male	Cluster1	1.93759	3.55237	5.3873	1.89054	0.411535	9.3345	-1.84222	Low
TCGA-G3-A5SJ	TCGA-G3-A5SJ-01A-11R-A27V-07	22.93	0	10.12	1	Stage I	T1	G2	Male	Cluster2	1.89469	1.9118	2.16891	2.66801	7.19743	6.34659	0.382061	High
TCGA-DD-A4NA	TCGA-DD-A4NA-01A-11R-A266-07	33.11	0	33.11	0	Stage III	T2	G3	Female	Cluster2	1.5023	5.66461	3.84457	3.84083	1.63435	5.08417	-1.62225	Low
TCGA-G3-AAV3	TCGA-G3-AAV3-01A-11R-A37K-07	13.53	0	13.53	0	Stage II	T2	G2	Female	Cluster1	2.09106	1.56725	5.95257	3.95096	0.681035	7.36426	-0.679616	High
TCGA-DD-A1ED	TCGA-DD-A1ED-01A-11R-A155-07	75.59	0	75.59	0	Stage I	T1	G1	Male	Cluster1	0.312376	3.99367	6.69786	0.255847	0.362902	8.34064	-2.66142	Low
TCGA-CC-A9FS	TCGA-CC-A9FS-01A-11R-A37K-07	6.93	0	3.58	1	Stage II	T2	G2	Male	Cluster1	0.636547	2.74146	2.55151	2.55367	0.107957	7.34411	-1.22207	Low
TCGA-UB-A7MB	TCGA-UB-A7MB-01A-11R-A33R-07	19.74	0	1.58	1	Stage II	T2	G3	Male	Cluster2	2.09068	2.78555	3.22061	3.92991	0	3.34501	-0.54406	High
TCGA-G3-AAV0	TCGA-G3-AAV0-01A-11R-A37K-07	15.64	0	15.64	0	Stage I	T1	G2	Male	Cluster1	0.858136	1.57477	7.71633	0.534101	2.44114	9.45092	-1.62998	Low
TCGA-MI-A75E	TCGA-MI-A75E-01A-11R-A32O-07	16.66	0	16.66	0	Stage III	T4	G2	Male	Cluster1	1.12529	3.31417	4.02004	2.06105	2.21919	8.53442	-1.40122	Low
TCGA-G3-AAV5	TCGA-G3-AAV5-01A-11R-A37K-07	11.63	0	8.74	1	Stage II	T2	G2	Male	Cluster1	2.6215	1.60055	5.52174	2.36595	0.421478	8.84704	-0.959428	High
TCGA-2Y-A9H2	TCGA-2Y-A9H2-01A-12R-A38B-07	56.87	0	56.87	0	Stage I	T1	G3	Female	Cluster2	1.17799	4.52256	4.94322	3.28826	2.75115	7.20937	-1.53499	Low
TCGA-G3-A6UC	TCGA-G3-A6UC-01A-21R-A33J-07	22.04	0	20.99	1	Stage III	T3	G2	Male	Cluster1	0.36503	5.11496	4.40135	1.51176	1.86722	9.15244	-2.38046	Low
TCGA-BC-A10Z	TCGA-BC-A10Z-01A-11R-A131-07	1.12	1	0	0	Stage I	T1	G2	Female	Cluster1	0.993747	3.08033	4.26605	3.02711	0.0680646	7.85917	-1.45126	Low
TCGA-BC-A10T	TCGA-BC-A10T-01A-11R-A131-07	27.5	1	19.65	1	NA	T4	G1	Male	Cluster1	1.0809	3.18703	5.93906	2.83465	1.09791	6.95223	-1.51013	Low
TCGA-G3-A25V	TCGA-G3-A25V-01A-11R-A16W-07	28.25	0	16.06	1	Stage I	T1	G2	Male	Cluster1	1.25126	2.93457	6.11049	1.37344	1.52441	8.70361	-1.73971	Low
TCGA-ZP-A9D2	TCGA-ZP-A9D2-01A-11R-A38B-07	25.13	1	10.35	1	NA	T2	G2	Male	Cluster2	4.0617	4.67293	3.26495	3.20539	2.91427	3.98695	-0.613194	High
TCGA-CC-A3MA	TCGA-CC-A3MA-01A-11R-A213-07	9.95	1	8.57	1	Stage III	T3	G2	Male	Cluster2	2.35406	2.79499	4.00034	4.41812	8.16372	5.23371	0.448857	High
TCGA-2Y-A9H4	TCGA-2Y-A9H4-01A-11R-A38B-07	47.7	0	47.7	0	Stage I	T1	G2	Male	Cluster1	2.29908	3.47597	8.3324	2.22843	1.3716	8.52465	-1.87639	Low
TCGA-DD-AACW	TCGA-DD-AACW-01A-11R-A41C-07	46.78	0	46.78	0	Stage I	T1	G3	Male	Cluster2	0.23982	1.59935	6.34985	4.21771	0.0713142	9.0523	-1.23214	Low
TCGA-T1-A6J8	TCGA-T1-A6J8-01A-11R-A32O-07	0.76	0	0.76	0	NA	T1	G2	Male	Cluster1	0.258276	2.97858	4.74206	0.393378	0.803379	6.89468	-1.89135	Low
TCGA-DD-AA3A	TCGA-DD-AA3A-01A-11R-A37K-07	13.47	1	0	0	Stage I	T1	G4	Female	Cluster2	2.71276	3.52462	4.56065	4.25097	5.36562	4.20288	-0.13483	High
TCGA-DD-A3A5	TCGA-DD-A3A5-01A-11R-A22L-07	102.66	1	2.76	1	Stage III	T3	G2	Female	Cluster1	1.35199	2.05465	7.93377	2.07263	0.634195	8.77997	-1.66081	Low
TCGA-DD-A4NS	TCGA-DD-A4NS-01A-11R-A311-07	80.68	1	35.84	1	Stage I	T1	G2	Female	Cluster2	1.86058	4.28666	5.97376	1.55361	4.15764	9.26565	-1.72456	Low
TCGA-DD-AACV	TCGA-DD-AACV-01A-11R-A41C-07	50.3	0	11.3	1	Stage I	T1	G3	Male	Cluster2	0.581282	1.62935	7.62555	5.11411	0.0438984	8.45683	-1.14787	Low
TCGA-CC-A8HS	TCGA-CC-A8HS-01A-11R-A36F-07	9.86	1	6.6	1	Stage III	T3	G1	Male	Cluster2	1.31179	2.28068	5.15896	5.15469	0.912821	8.96992	-0.83904	High
TCGA-2Y-A9GW	TCGA-2Y-A9GW-01A-11R-A38B-07	41.75	1	40.37	1	Stage I	T1	G2	Male	Cluster1	1.49493	1.76234	5.16864	2.28484	1.26916	7.98946	-1.00644	Low
TCGA-PD-A5DF	TCGA-PD-A5DF-01A-11R-A27V-07	20.99	1	0	0	Stage III	T4	G2	Female	Cluster1	1.05416	2.02146	5.56689	3.25751	2.86908	1.65331	-0.37087	High
TCGA-DD-AACF	TCGA-DD-AACF-01A-11R-A41C-07	11.99	1	3.91	1	Stage I	T1	G3	Male	Cluster1	0.89606	3.97229	3.18423	3.73241	0.417542	6.92967	-1.39549	Low
TCGA-BC-A69I	TCGA-BC-A69I-01A-11R-A311-07	12.71	0	12.71	0	Stage I	T1	G1	Male	Cluster1	0.623116	3.89547	6.67437	1.2433	0.73162	8.46349	-2.35904	Low
TCGA-ZP-A9D4	TCGA-ZP-A9D4-01A-11R-A37K-07	12.98	0	12.98	0	NA	T1	G1	Female	Cluster1	2.59683	1.36419	6.12618	2.05156	0.0790392	8.09687	-1.00547	Low
TCGA-KR-A7K2	TCGA-KR-A7K2-01A-12R-A33R-07	27.23	0	27.23	0	Stage I	T1	G1	Male	Cluster1	0.762367	3.36413	7.16861	1.74652	2.00969	9.08377	-2.00385	Low
TCGA-FV-A2QR	TCGA-FV-A2QR-01A-11R-A213-07	19.09	1	18.43	1	Stage I	T1	G1	Male	Cluster1	1.75329	1.53229	2.34549	2.53178	1.68117	7.81431	-0.414768	High
TCGA-DD-A11C	TCGA-DD-A11C-01A-11R-A131-07	21.75	0	21.75	0	Stage I	T1	G3	Male	Cluster1	1.60419	2.77176	5.65134	3.30177	0.596299	7.43624	-1.26338	Low
TCGA-FV-A4ZQ	TCGA-FV-A4ZQ-01A-11R-A266-07	0.39	0	0.39	0	Stage I	T1	G2	Male	Cluster2	1.17014	0.533027	5.96926	4.19646	3.38494	7.97904	-0.134889	High
TCGA-DD-AAEK	TCGA-DD-AAEK-01A-11R-A41C-07	35.05	0	35.05	0	Stage II	T2	G3	Male	Cluster1	0.770395	1.69652	4.29549	3.40869	0.0604025	8.15802	-0.985361	Low
TCGA-DD-AAE7	TCGA-DD-AAE7-01A-11R-A41C-07	21.16	0	21.16	0	Stage I	T1	G2	Male	Cluster1	1.06668	5.42882	6.57875	1.04822	1.60078	8.25096	-2.68558	Low
TCGA-DD-AAW3	TCGA-DD-AAW3-01A-11R-A41C-07	53.65	0	53.65	0	Stage I	T1	G2	Male	Cluster1	0.396554	3.66479	6.07453	1.35255	4.134	7.7242	-1.71262	Low
TCGA-WQ-A9G7	TCGA-WQ-A9G7-01A-11R-A37K-07	0.99	0	0.99	0	NA	T3	G3	Female	Cluster1	2.16518	1.41458	4.46034	3.40032	5.11741	8.20763	0.0160134	High
TCGA-CC-A8HT	TCGA-CC-A8HT-01A-11R-A36F-07	4.6	1	2.73	1	Stage III	T3	G2	Male	Cluster2	3.98215	2.05928	2.80301	4.49407	3.09608	6.63052	0.363972	High
TCGA-DD-A4ND	TCGA-DD-A4ND-01A-11R-A266-07	90.21	0	0.66	1	Stage I	T1	G3	Female	Cluster2	1.64648	2.79805	5.28109	2.82642	2.58206	7.78693	-1.05737	Low
TCGA-CC-A1HT	TCGA-CC-A1HT-01A-11R-A131-07	3.32	1	0	0	Stage III	T3	G3	Male	Cluster2	3.60994	1.89256	2.98647	3.99194	8.65479	0.553655	1.44433	High
TCGA-DD-A3A9	TCGA-DD-A3A9-01A-11R-A266-07	30.58	1	9.49	1	Stage IV	T4	G2	Female	Cluster1	1.97227	2.36649	5.78816	1.38548	5.32859	8.12411	-0.819731	High
TCGA-ED-A7XP	TCGA-ED-A7XP-01A-11R-A352-07	13.14	0	6.14	1	Stage II	T2	G3	Female	Cluster1	2.0737	1.91976	4.71969	3.41033	0.40821	7.28985	-0.770315	High
TCGA-G3-A7M6	TCGA-G3-A7M6-01A-11R-A33R-07	20.76	0	19.19	1	Stage I	T1	G3	Female	Cluster2	3.30136	3.34558	4.99614	2.63588	1.24456	5.91737	-0.986214	Low
TCGA-DD-AADF	TCGA-DD-AADF-01A-11R-A41C-07	3.78	1	0	0	Stage I	T1	G4	Female	Cluster1	3.1168	2.24791	4.10339	2.90701	0.539326	9.31506	-0.835663	High
TCGA-FV-A2QQ	TCGA-FV-A2QQ-01A-11R-A22L-07	23.95	0	23.95	0	Stage I	T1	G2	Male	Cluster1	1.70248	1.74579	6.76577	2.02912	0.293949	7.46153	-1.30249	Low
TCGA-ZP-A9CY	TCGA-ZP-A9CY-01A-11R-A38B-07	25.69	0	25.69	0	NA	T1	G1	Female	Cluster1	1.36207	1.92841	6.42291	2.01229	1.06367	8.97075	-1.39193	Low
TCGA-DD-AADJ	TCGA-DD-AADJ-01A-11R-A41C-07	35.02	0	35.02	0	Stage I	T1	G3	Female	Cluster1	1.45474	3.30221	4.87915	2.23239	0.395799	7.67539	-1.60038	Low
TCGA-DD-AACS	TCGA-DD-AACS-01A-11R-A41C-07	59.26	0	59.26	0	Stage I	T1	G3	Male	Cluster2	1.19372	3.11676	3.67406	3.43853	0.414663	7.36684	-1.19897	Low
TCGA-DD-A4NJ	TCGA-DD-A4NJ-01A-11R-A27V-07	30.49	0	18.17	1	Stage II	T2	G2	Female	Cluster2	1.25142	3.15685	3.35381	4.03691	0.102583	7.3525	-1.09976	Low
TCGA-GJ-A9DB	TCGA-GJ-A9DB-01A-11R-A37K-07	2.2	1	0	0	Stage I	T1	G2	Male	Cluster1	2.28735	2.02642	4.66288	2.65668	5.82452	7.85385	-0.200609	High
TCGA-DD-AACB	TCGA-DD-AACB-01A-11R-A41C-07	76.35	0	76.35	0	Stage I	T1	G3	Female	Cluster2	3.10924	0.937145	4.64916	2.01502	1.46258	8.00857	-0.396109	High
TCGA-2V-A95S	TCGA-2V-A95S-01A-11R-A37K-07			0	0	Stage II	T2	G3	Male	Cluster1	1.82264	2.28421	2.80942	3.51436	0.952558	6.01322	-0.510815	High
TCGA-ED-A459	TCGA-ED-A459-01A-11R-A266-07	29.89	0	29.89	0	Stage II	T2	G2	Male	Cluster1	0.8055	2.47769	4.15398	3.83754	3.03922	5.5492	-0.555583	High
TCGA-MI-A75H	TCGA-MI-A75H-01A-11R-A32O-07	24.54	0	10.09	1	NA	NA	NA	Male	Cluster1	0.846661	2.66291	5.96131	1.60425	1.37634	7.64915	-1.60372	Low
TCGA-DD-AACQ	TCGA-DD-AACQ-01A-11R-A41C-07	14.19	1	3.45	1	Stage II	T2	G3	Male	Cluster1	2.1975	0.517986	4.69818	1.74428	0.257301	9.11973	-0.715178	High
TCGA-G3-A25X	TCGA-G3-A25X-01A-11R-A16W-07	58.44	0	58.44	0	Stage II	T2	G3	Male	Cluster2	1.30367	3.31444	2.39015	3.83752	2.96815	5.9493	-0.565249	High
TCGA-DD-AACZ	TCGA-DD-AACZ-01A-11R-A41C-07	5.62	1	2.89	1	Stage I	T1	G4	Female	Cluster2	0.699587	1.17221	3.90118	2.95327	0.350708	7.29639	-0.746813	High
TCGA-ZS-A9CE	TCGA-ZS-A9CE-01A-11R-A37K-07	40.77	0	29.3	1	Stage II	T2	G1	Female	Cluster1	0.771747	2.27018	2.87874	1.73623	1.71594	8.25663	-1.07127	Low
TCGA-LG-A9QD	TCGA-LG-A9QD-01A-11R-A38B-07	12.02	0	12.02	0	Stage III	T3	G2	Male	Cluster1	0.24844	2.50458	6.01222	0.417563	1.25199	8.6845	-1.9612	Low
TCGA-DD-AAVP	TCGA-DD-AAVP-01A-11R-A41C-07	90.41	0	29.66	1	Stage I	T1	G1	Male	Cluster1	0.41041	3.58539	5.50066	2.14144	0.39021	8.78987	-2.05958	Low
TCGA-BW-A5NO	TCGA-BW-A5NO-01A-11R-A27V-07	0.66	0	0.66	0	Stage III	T3	G2	Male	Cluster1	2.47173	1.88188	4.914	2.67962	1.14824	5.69527	-0.619106	High
TCGA-G3-A3CH	TCGA-G3-A3CH-01A-11R-A22L-07	25.62	0	18.33	1	Stage III	T3	G2	Male	Cluster1	0.649244	3.9049	5.44294	2.95723	0.167733	7.53956	-1.91461	Low
TCGA-DD-AADN	TCGA-DD-AADN-01A-11R-A41C-07	29.5	0	29.5	0	Stage I	T1	G4	Male	Cluster1	2.25923	1.24134	3.46168	2.06758	0.277682	7.08613	-0.583207	High
TCGA-CC-A5UE	TCGA-CC-A5UE-01A-11R-A28V-07	8.94	1	5.75	1	Stage III	T4	G2	Male	Cluster2	1.89013	1.46114	3.68638	5.7442	3.29077	8.31044	0.198363	High
TCGA-DD-AACL	TCGA-DD-AACL-01A-11R-A41C-07	3.52	1	0	0	Stage I	T1	G3	Female	Cluster2	1.26463	0.736443	3.81505	4.47471	5.46029	5.01576	0.632953	High
TCGA-2Y-A9H1	TCGA-2Y-A9H1-01A-11R-A38B-07	40.37	1	25.3	1	Stage I	T1	G2	Male	Cluster1	1.32131	1.12872	5.80731	0.355292	1.67462	9.56078	-1.29807	Low
TCGA-DD-AACU	TCGA-DD-AACU-01A-11R-A41C-07	51.48	0	51.48	0	Stage I	T1	G3	Male	Cluster2	1.48443	1.2267	4.94991	1.80152	0.90694	8.10516	-0.940708	High
TCGA-2Y-A9GV	TCGA-2Y-A9GV-01A-11R-A38B-07	83.18	1	71.91	1	Stage I	T1	G1	Female	Cluster1	0.497037	2.14325	7.37402	1.40961	1.86516	8.88919	-1.72844	Low
TCGA-DD-AADK	TCGA-DD-AADK-01A-11R-A41C-07	34.46	0	34.46	0	Stage II	T2	G3	Female	Cluster1	0.771667	1.46191	5.81319	2.37954	2.27902	7.06421	-0.894447	High
TCGA-BC-4072	TCGA-BC-4072-01B-11R-A155-07	48.95	1	15.6	1	Stage III	T3	G3	Female	Cluster2	1.69844	2.61696	2.98974	3.40177	1.64127	6.77707	-0.650807	High
TCGA-DD-AAVR	TCGA-DD-AAVR-01A-11R-A41C-07	82.56	0	82.56	0	Stage I	T1	G2	Male	Cluster1	0.795113	3.07383	5.83962	1.46585	0.455035	7.40613	-1.86655	Low
TCGA-RC-A7SH	TCGA-RC-A7SH-01A-11R-A38B-07	15.37	0	2.99	1	Stage II	T2	G3	Male	Cluster1	1.39632	0.775114	2.59816	2.32563	2.43551	8.33918	-0.227308	High
TCGA-G3-AAV7	TCGA-G3-AAV7-01A-11R-A38B-07	11.86	0	11.86	0	Stage II	T2	G2	Male	Cluster2	3.0009	1.88374	3.13353	5.85935	2.24651	3.56836	0.553007	High
TCGA-DD-AACJ	TCGA-DD-AACJ-01A-11R-A41C-07	69.05	0	3.29	1	Stage II	T2	G2	Male	Cluster1	1.33568	1.6834	2.11317	0.581711	0.238537	7.8302	-1.04292	Low
TCGA-CC-5264	TCGA-CC-5264-01A-01R-A131-07	3.35	1	0	0	Stage III	T3	G2	Male	Cluster2	2.44339	3.05393	6.85115	6.5462	1.66252	0.156323	-0.119572	High
TCGA-ES-A2HS	TCGA-ES-A2HS-01A-11R-A180-07	22.6	1	0	0	Stage I	T1	G2	Male	Cluster1	1.15953	1.96175	5.19326	1.8309	0.358653	10.5685	-1.52849	Low
TCGA-EP-A12J	TCGA-EP-A12J-01A-11R-A131-07	18.73	0	18.73	0	Stage I	T1	G1	Male	Cluster1	0.846302	1.91985	6.58086	2.19942	0	8.81761	-1.60121	Low
TCGA-CC-A7IH	TCGA-CC-A7IH-01A-11R-A33J-07	11.99	0	11.99	0	Stage III	T3	G1	Male	Cluster1	0.612686	2.89863	6.02912	2.36366	0.325116	8.96183	-1.84181	Low
TCGA-RC-A6M3	TCGA-RC-A6M3-01A-11R-A32O-07			0	0	Stage II	T2	G3	Male	Cluster2	2.27671	4.83529	4.73303	4.19719	0.811895	1.78004	-1.12215	Low
TCGA-CC-5262	TCGA-CC-5262-01A-01R-A131-07	3.38	1	0	0	Stage III	T4	G1	Male	Cluster1	1.97527	2.24761	1.96804	3.32317	4.24681	6.47181	0.0134237	High
TCGA-DD-A114	TCGA-DD-A114-01A-11R-A131-07	37.75	1	0	0	Stage II	T2	G3	Male	Cluster2	4.64531	2.53953	3.88728	5.29783	2.00717	5.02943	0.292855	High
TCGA-DD-AADD	TCGA-DD-AADD-01A-11R-A41C-07	40.44	0	40.44	0	Stage I	T1	G4	Male	Cluster2	4.19935	0.935489	6.05013	4.28892	1.00258	7.22189	0.00954374	High
TCGA-2Y-A9H0	TCGA-2Y-A9H0-01A-11R-A38B-07	120.73	0	120.73	0	Stage III	T3	G1	Male	Cluster1	0.92138	3.88997	5.45645	5.16018	0.756017	5.37214	-1.2436	Low
TCGA-DD-A1EL	TCGA-DD-A1EL-01A-11R-A155-07	13.63	1	0	0	Stage II	T2	G3	Male	Cluster2	3.25788	0.896897	3.16903	3.9392	0.700755	4.67812	0.305675	High
TCGA-DD-A39V	TCGA-DD-A39V-01A-11R-A213-07	21.12	1	14.95	1	Stage II	T2	G3	Male	Cluster1	2.37997	1.22137	3.08338	1.72357	0.48332	2.75199	-0.218294	High
TCGA-ED-A5KG	TCGA-ED-A5KG-01A-11R-A27V-07	28.06	0	3.61	1	Stage II	T2	G2	Female	Cluster2	1.46536	2.77074	4.10237	3.31279	0.855902	7.00243	-1.023	Low
TCGA-DD-A4NV	TCGA-DD-A4NV-01A-11R-A311-07	78.78	0	78.78	0	Stage III	T3	G1	Male	Cluster1	1.18132	3.23128	5.18639	1.17681	2.80917	8.41221	-1.57423	Low
TCGA-DD-AAE2	TCGA-DD-AAE2-01A-11R-A41C-07	20.96	0	20.96	0	Stage I	T1	G3	Male	Cluster1	1.1519	3.98175	6.46901	3.01742	0.152914	8.80512	-2.06569	Low
TCGA-DD-A4NL	TCGA-DD-A4NL-01A-11R-A28V-07	56.21	0	56.21	0	Stage I	T1	G1	Male	Cluster1	0.416809	1.62395	6.94475	0.77814	0.276419	8.78534	-1.82908	Low
TCGA-DD-A3A1	TCGA-DD-A3A1-01A-11R-A213-07	7.65	1	0	0	Stage III	T3	G2	Male	Cluster1	2.55967	0.970534	6.01999	3.55207	1.26419	8.41021	-0.470414	High
TCGA-DD-A73A	TCGA-DD-A73A-01A-12R-A32O-07	23.92	0	23.92	0	Stage I	T1	G2	Male	Cluster1	1.48169	1.86717	5.53012	1.77479	1.60587	9.11521	-1.21541	Low
TCGA-CC-A7IF	TCGA-CC-A7IF-01A-11R-A33J-07	21.32	1	8.34	1	Stage III	T3	G1	Male	Cluster1	1.09784	3.23292	4.85119	3.25999	0.26405	8.36937	-1.52923	Low
TCGA-DD-A73F	TCGA-DD-A73F-01A-11R-A32O-07	35.64	0	35.64	0	Stage I	T1	G1	Female	Cluster1	1.16545	1.49098	5.62354	2.98674	0.462738	9.0971	-1.10109	Low
TCGA-G3-A7M9	TCGA-G3-A7M9-01A-23R-A352-07	1.84	1	0	0	Stage III	T3	G2	Male	Cluster2	5.39914	2.05276	5.30453	5.93227	5.39157	5.96268	0.910097	High
TCGA-DD-A1EF	TCGA-DD-A1EF-01A-11R-A131-07	12.94	1	0	0	Stage I	T1	G3	Female	Cluster2	2.29858	1.53421	6.44287	2.5499	0.298912	8.30441	-1.05586	Low
TCGA-DD-A4NG	TCGA-DD-A4NG-01A-11R-A27V-07	26.35	1	14.13	1	Stage III	T3	G2	Male	Cluster1	0.381235	1.4672	3.76783	2.08869	0.133374	5.54087	-0.934844	High
TCGA-DD-AADC	TCGA-DD-AADC-01A-11R-A41C-07	13.96	1	3.32	1	Stage I	T1	G3	Male	Cluster2	2.54071	1.96949	3.58163	4.46855	2.51168	6.43083	-0.0299379	High
TCGA-DD-A1EH	TCGA-DD-A1EH-01A-11R-A131-07	49.11	0	3.94	1	Stage III	T3	G3	Male	Cluster2	0.830995	2.37807	2.9507	4.28747	0.390013	6.82067	-0.739782	High
TCGA-CC-A3M9	TCGA-CC-A3M9-01A-11R-A213-07	9.86	1	7.19	1	Stage III	T3	G3	Male	Cluster2	2.65363	0.968226	3.55506	5.76534	2.1341	0.574671	0.936491	High
TCGA-DD-AAD1	TCGA-DD-AAD1-01A-11R-A41C-07	18.53	0	4.17	1	Stage I	T1	G4	Female	Cluster2	1.51172	4.90316	2.99934	1.97846	0.536478	7.81988	-1.92816	Low
TCGA-DD-AAE6	TCGA-DD-AAE6-01A-11R-A41C-07	4.63	0	3.45	1	Stage I	T1	G2	Female	Cluster1	0.956277	0.331295	5.57251	3.45274	0.109422	7.04968	-0.55688	High
TCGA-MI-A75G	TCGA-MI-A75G-01A-11R-A32O-07	22.93	0	22.93	0	Stage II	T2	G2	Male	Cluster1	0.751711	2.10013	2.49708	1.51737	1.34073	9.4982	-1.14938	Low
TCGA-ED-A7XO	TCGA-ED-A7XO-01A-11R-A352-07	14.03	0	8.61	1	Stage III	T3	G2	Male	Cluster1	1.00095	2.40687	8.12743	3.26122	2.93084	9.23472	-1.38528	Low
TCGA-DD-AAW0	TCGA-DD-AAW0-01A-11R-A41C-07	66.2	0	66.2	0	Stage I	T1	G2	Male	Cluster1	0.909225	2.63235	5.00768	1.89754	0.681573	7.77778	-1.51459	Low
TCGA-G3-AAV4	TCGA-G3-AAV4-01A-11R-A38B-07	0.89	1	0	0	Stage I	T1	G1	Female	Cluster1	1.63659	2.78053	3.09404	3.05201	1.43811	2.04674	-0.468337	High
TCGA-UB-A7MF	TCGA-UB-A7MF-01A-11R-A33J-07	7.03	1	4.37	1	Stage III	T3	G2	Male	Cluster2	2.94528	1.30022	5.92665	3.75739	1.12926	7.58492	-0.42292	High
TCGA-ED-A66X	TCGA-ED-A66X-01A-11R-A311-07	13.34	0	4.07	1	Stage III	T3	G3	Male	Cluster2	2.1163	1.58928	4.00895	3.37765	0.681117	7.1028	-0.51632	High
TCGA-5R-AAAM	TCGA-5R-AAAM-01A-12R-A41C-07	1.51	1	0	0	Stage II	T2	G2	Female	Cluster1	1.26632	3.60237	5.30746	1.07358	0.26118	8.40273	-2.06095	Low
TCGA-DD-AACC	TCGA-DD-AACC-01A-11R-A41C-07	55.35	1	17.64	1	Stage I	T1	G2	Male	Cluster1	0.872204	2.88072	6.69053	2.54697	1.71027	8.40127	-1.61289	Low
TCGA-DD-AADY	TCGA-DD-AADY-01A-11R-A41C-07	18.23	0	18.23	0	Stage I	T1	G2	Female	Cluster1	1.28931	5.26893	2.08711	3.40337	0.272035	5.82158	-1.61857	Low
TCGA-FV-A23B	TCGA-FV-A23B-01A-11R-A16W-07	60.84	1	47.73	1	Stage II	T2	NA	Female	Cluster2	0.850043	1.87534	3.48788	4.33429	0.287632	7.05213	-0.65754	High
TCGA-ED-A97K	TCGA-ED-A97K-01A-21R-A38B-07	0.2	0	0.2	0	Stage III	T3	G2	Male	Cluster2	1.26998	3.52358	5.21837	3.60687	4.65192	6.40406	-0.84508	High
TCGA-DD-AADA	TCGA-DD-AADA-01A-11R-A41C-07	40.51	0	40.51	0	Stage I	T1	G3	Female	Cluster1	1.10904	2.40297	6.35574	0.697478	0.39438	8.69023	-1.88488	Low
TCGA-DD-AAC9	TCGA-DD-AAC9-01A-11R-A41C-07	11.4	0	11.4	0	Stage I	T1	G2	Male	Cluster1	0.552015	2.34208	6.31504	1.42941	0.900752	8.22337	-1.72958	Low
TCGA-XR-A8TD	TCGA-XR-A8TD-01A-12R-A39D-07	33.84	0	33.84	0	Stage III	T3	G3	Female	Cluster1	1.72614	2.62109	3.70221	3.64814	1.82436	7.11695	-0.695244	High
TCGA-BC-A10S	TCGA-BC-A10S-01A-22R-A131-07	46.75	1	37.12	1	NA	T3	G1	Male	Cluster1	0.771281	1.63842	5.81465	0.587674	1.30382	8.83378	-1.52545	Low
TCGA-XR-A8TE	TCGA-XR-A8TE-01A-11R-A36F-07	30.39	0	6.9	1	Stage III	T3	G1	Male	Cluster1	0.908884	1.8706	5.73873	1.22942	0.0660394	7.72593	-1.54448	Low
TCGA-DD-AAEB	TCGA-DD-AAEB-01A-11R-A41C-07	15.7	0	15.7	0	Stage I	T1	G2	Male	Cluster1	0.621868	1.9417	6.84813	0.666812	0.809094	8.72601	-1.8303	Low
TCGA-LG-A6GG	TCGA-LG-A6GG-01A-11R-A311-07	12.71	0	12.71	0	Stage II	T2	G2	Female	Cluster1	1.19815	2.91199	1.57215	2.68151	0.202208	7.24252	-1.01336	Low
TCGA-BC-A10R	TCGA-BC-A10R-01A-11R-A131-07	10.12	1	6.54	1	NA	T3	G2	Female	Cluster1	1.03829	2.10352	4.5535	1.38581	1.0343	7.62025	-1.28459	Low
TCGA-2Y-A9H5	TCGA-2Y-A9H5-01A-11R-A38B-07	18.23	1	8.48	1	Stage I	T1	G3	Female	Cluster2	1.35416	2.16661	4.64554	2.43378	2.1427	7.92299	-0.95323	High
TCGA-DD-A4NP	TCGA-DD-A4NP-01A-11R-A28V-07	108.67	0	90.08	1	Stage I	T1	G3	Male	Cluster1	0.321161	2.05447	7.09895	0.247477	0.0748208	8.18939	-2.08549	Low
TCGA-CC-A7IK	TCGA-CC-A7IK-01A-12R-A33R-07	8.61	1	4.93	1	Stage III	T3	G3	Male	Cluster2	4.33315	1.13473	2.6713	3.85121	1.975	6.53035	0.500343	High
TCGA-DD-A4NN	TCGA-DD-A4NN-01A-11R-A28V-07	29.53	1	5.45	1	Stage I	T1	G3	Female	Cluster2	2.4824	1.57608	4.73428	3.51669	1.35851	8.62286	-0.535064	High
TCGA-G3-A7M5	TCGA-G3-A7M5-01A-11R-A33R-07	14.68	0	14.68	0	Stage I	T1	G2	Male	Cluster1	0.39395	3.49826	7.24492	0.710399	0.50823	8.79392	-2.48442	Low
TCGA-DD-A3A2	TCGA-DD-A3A2-01A-11R-A213-07	70.01	1	0	0	Stage I	T1	G1	Female	Cluster1	0.495241	2.70166	5.6475	0.895811	0.0857031	0.707623	-1.42329	Low
TCGA-DD-AAW1	TCGA-DD-AAW1-01A-11R-A41C-07	65.34	0	65.34	0	Stage III	T3	G2	Male	Cluster1	1.39246	2.97369	5.38609	0.927711	0.358049	6.93974	-1.7402	Low
TCGA-BC-4073	TCGA-BC-4073-01B-02R-A131-07	27.89	0	27.89	0	Stage III	T3	G3	Male	Cluster2	3.33528	1.3361	2.09872	4.276	1.66797	6.03617	0.394932	High
TCGA-DD-AAD0	TCGA-DD-AAD0-01A-11R-A41C-07	4.5	0	1.54	1	Stage I	T1	G2	Female	Cluster1	0.102983	0.735831	6.49974	3.21322	3.12897	8.07881	-0.672087	High
TCGA-DD-A4NO	TCGA-DD-A4NO-01A-11R-A28V-07	73.75	0	73.62	1	Stage I	T1	G1	Male	Cluster1	0.717959	3.78807	5.51236	1.31882	0.0600685	9.03118	-2.27871	Low
TCGA-EP-A3RK	TCGA-EP-A3RK-01A-11R-A22L-07	11.93	0	10.51	1	Stage III	T3	G2	Male	Cluster2	1.87863	1.77001	2.7322	3.57768	0.975077	5.67099	-0.278345	High
TCGA-DD-AAVV	TCGA-DD-AAVV-01A-11R-A41C-07	80.65	0	80.65	0	Stage II	T2	G3	Male	Cluster1	1.22831	2.32922	4.57502	3.05692	1.28802	6.2995	-0.909813	High
TCGA-BC-A8YO	TCGA-BC-A8YO-01A-11R-A37K-07	18.46	0	7.23	1	Stage III	T4	G3	Female	Cluster2	3.52319	1.75031	4.38295	4.48979	1.64936	8.67487	-0.160667	High
TCGA-DD-A4NQ	TCGA-DD-A4NQ-01A-21R-A28V-07	12.25	1	4.14	1	Stage II	T2	G3	Male	Cluster1	3.08156	1.39999	3.91758	5.47168	5.71515	6.48833	0.817658	High
TCGA-DD-AACE	TCGA-DD-AACE-01A-11R-A41C-07	71.75	0	42.02	1	Stage I	T1	G3	Male	Cluster1	1.07107	2.91919	6.13377	2.56342	0.0974075	7.60716	-1.67644	Low
TCGA-DD-AACD	TCGA-DD-AACD-01A-11R-A41C-07	12.52	1	4.96	1	Stage I	T1	G4	Male	Cluster1	0.414659	3.05009	5.93132	1.43184	0.434303	6.49514	-1.87935	Low
TCGA-2Y-A9GY	TCGA-2Y-A9GY-01A-11R-A38B-07	24.87	1	20.93	1	Stage II	T2	G3	Female	Cluster2	0.818095	0.457951	4.24977	3.50542	2.06471	7.09092	-0.186852	High
TCGA-BC-A3KG	TCGA-BC-A3KG-01A-11R-A213-07	22.34	0	6.87	1	Stage II	T2	G3	Female	Cluster2	1.30171	0.805624	3.5926	4.71072	4.25499	4.22987	0.580204	High
TCGA-CC-A9FV	TCGA-CC-A9FV-01A-11R-A37K-07			0	0	Stage III	T3	G2	Male	Cluster2	0.637567	3.33262	3.62745	0.988209	0.1832	0.435887	-1.30629	Low
TCGA-DD-A3A8	TCGA-DD-A3A8-01A-11R-A22L-07	0.36	1	0	0	Stage II	T2	G2	Male	Cluster1	0.420101	2.27543	7.01738	1.42214	0.113588	8.25048	-1.92901	Low
TCGA-G3-AAV6	TCGA-G3-AAV6-01A-21R-A37K-07	2.14	1	1.45	1	Stage III	T3	G3	Female	Cluster2	4.05687	2.03341	6.3842	4.34993	0.647041	7.94899	-0.519779	High
TCGA-ES-A2HT	TCGA-ES-A2HT-01A-12R-A180-07	14.39	1	0	0	Stage I	T1	G2	Male	Cluster1	0.664297	1.90501	5.94296	0.550323	0.0645088	7.61877	-1.7348	Low
TCGA-XR-A8TC	TCGA-XR-A8TC-01A-11R-A36F-07	43.99	0	43.99	0	Stage I	T1	G2	Female	Cluster2	0.559887	3.14348	5.38315	2.78496	0.494464	8.03171	-1.68801	Low
TCGA-2Y-A9H3	TCGA-2Y-A9H3-01A-11R-A38B-07	49.8	0	0.72	1	Stage II	T2	G1	Male	Cluster1	2.07947	1.93459	7.52532	1.15123	1.56627	8.97767	-1.48626	Low
TCGA-DD-AADR	TCGA-DD-AADR-01A-11R-A41C-07	66.62	0	66.62	1	Stage I	T1	G3	Male	Cluster1	0.807964	3.67796	5.17447	3.6541	0.352348	6.87536	-1.58173	Low
TCGA-CC-A7IG	TCGA-CC-A7IG-01A-11R-A33J-07	9.82	1	6.41	1	Stage II	T2	G2	Male	Cluster2	2.30309	0.908188	3.66514	3.25385	4.84169	6.43206	0.380691	High
TCGA-RC-A6M6	TCGA-RC-A6M6-01A-11R-A32O-07	0.3	0	0.3	0	Stage II	T2	G3	Male	Cluster2	2.2321	1.89957	2.57733	3.77887	2.43904	6.3173	-0.0547018	High
TCGA-DD-A1EG	TCGA-DD-A1EG-01A-11R-A213-07	45.07	1	33.05	1	Stage I	T1	G3	Male	Cluster1	1.86151	1.7821	3.70619	2.44188	0.963544	7.21921	-0.720193	High
TCGA-DD-AADM	TCGA-DD-AADM-01A-11R-A41C-07	0.39	1	0	0	Stage II	T2	G3	Male	Cluster1	1.59695	2.61405	2.22637	2.50639	0.223236	7.56834	-0.975774	High
TCGA-DD-A73C	TCGA-DD-A73C-01A-12R-A33J-07	23.03	0	18.59	1	Stage III	T3	G1	Female	Cluster1	1.42691	3.63528	6.98989	1.44629	0.482577	1.13724	-1.62501	Low
TCGA-G3-A7M8	TCGA-G3-A7M8-01A-11R-A33R-07	14.13	0	14.13	0	Stage I	T1	G1	Male	Cluster1	0.336759	2.26122	7.20796	1.36835	0.4449	8.82867	-1.9704	Low
TCGA-CC-A7IL	TCGA-CC-A7IL-01A-11R-A33R-07	9.13	1	5.88	1	Stage III	T3	G1	Male	Cluster1	0.310456	0.711243	3.75919	2.03043	0.232115	8.56839	-0.911762	High
TCGA-GJ-A6C0	TCGA-GJ-A6C0-01A-12R-A311-07	1.02	1	0	0	Stage II	T2	G2	Female	Cluster1	3.10753	1.62292	2.885	3.42663	2.97387	6.53155	0.151706	High
TCGA-DD-AAEI	TCGA-DD-AAEI-01A-11R-A41C-07	50.3	0	16.13	1	Stage I	T1	G2	Male	Cluster1	1.40351	1.35362	2.30363	2.27718	0.382939	8.0192	-0.64603	High
TCGA-DD-AACK	TCGA-DD-AACK-01A-11R-A41C-07	0.3	0	0.3	0	Stage I	T1	G2	Male	Cluster1	2.31857	3.24286	5.5487	3.08726	1.57803	7.95049	-1.22418	Low
TCGA-BC-A10Y	TCGA-BC-A10Y-01A-11R-A131-07	23.36	1	13.14	1	NA	T4	G3	Male	Cluster2	1.94876	2.96297	6.27151	4.45407	0.845393	7.08152	-1.08643	Low
TCGA-G3-A25S	TCGA-G3-A25S-01A-11R-A16W-07	13.67	1	1.22	1	Stage I	T1	G2	Male	Cluster1	0.628718	0.892741	4.1074	2.07801	0.35727	8.17074	-0.905726	High
TCGA-WQ-AB4B	TCGA-WQ-AB4B-01A-11R-A41C-07	12.98	0	8.97	1	Stage II	T2	G2	Male	Cluster1	0.943373	2.49022	6.11148	1.61178	0.394281	8.22251	-1.72096	Low
TCGA-DD-A4NH	TCGA-DD-A4NH-01A-11R-A27V-07	30.12	0	5.29	1	Stage III	T3	G3	Female	Cluster2	1.53621	2.52103	4.03394	3.42749	0.760445	8.52255	-1.02294	Low
TCGA-WX-AA44	TCGA-WX-AA44-01A-11R-A39D-07	20.2	0	8.08	1	Stage I	T1	G3	Female	Cluster2	2.51224	2.56474	5.04724	3.0646	2.80877	8.74688	-0.793915	High
TCGA-RG-A7D4	TCGA-RG-A7D4-01A-12R-A33R-07	36.07	0	36.07	0	Stage II	T2	G2	Male	Cluster2	2.39683	0.943191	5.95419	3.84215	0.280142	5.91168	-0.380291	High
TCGA-DD-AAE3	TCGA-DD-AAE3-01A-11R-A41C-07	18.59	0	18.59	0	Stage I	T1	G2	Male	Cluster1	1.14413	4.19109	3.83661	0.421672	0.610445	8.29763	-2.1528	Low
TCGA-DD-AAE9	TCGA-DD-AAE9-01A-11R-A41C-07	23.72	0	23.72	0	Stage I	T1	G3	Male	Cluster1	0.295272	0.795127	4.28442	2.39543	0.485441	3.57226	-0.542842	High
TCGA-RC-A7SK	TCGA-RC-A7SK-01A-11R-A352-07	15.51	0	10.25	1	Stage I	T1	G3	Male	Cluster1	1.3766	3.48803	4.97426	1.74737	0.530781	9.41706	-1.88305	Low
TCGA-DD-AAVZ	TCGA-DD-AAVZ-01A-11R-A41C-07	62.42	0	62.42	0	Stage I	T1	G2	Male	Cluster2	0.561051	2.89372	4.60044	2.85054	0.073104	7.83386	-1.53563	Low
TCGA-G3-AAUZ	TCGA-G3-AAUZ-01A-11R-A38B-07	15.77	0	15.77	0	Stage I	T1	G2	Male	Cluster1	2.18513	3.13762	3.86087	2.54849	0.802479	10.1729	-1.361	Low
TCGA-UB-A7MD	TCGA-UB-A7MD-01A-12R-A352-07	1.71	1	0	0	Stage I	T1	G3	Male	Cluster1	2.64192	1.84495	3.72132	2.39553	1.72595	7.34049	-0.517991	High
TCGA-MI-A75C	TCGA-MI-A75C-01A-11R-A32O-07	9.56	0	9.56	0	Stage I	T1	G3	Male	Cluster1	1.34915	1.44491	5.51352	1.8684	1.02644	8.04528	-1.0776	Low
TCGA-CC-A5UD	TCGA-CC-A5UD-01A-11R-A28V-07	9.99	1	5.98	1	Stage III	T3	G2	Male	Cluster2	1.02963	1.38826	4.13527	6.02708	4.23614	5.59065	0.390146	High
TCGA-ED-A7PY	TCGA-ED-A7PY-01A-11R-A33R-07	12.81	0	12.81	0	Stage II	T2	G3	Female	Cluster1	0.466575	2.41621	5.96532	1.60491	0.603748	8.11951	-1.72786	Low
TCGA-DD-A4NK	TCGA-DD-A4NK-01A-11R-A28V-07	39.75	1	2.92	1	Stage III	T3	G2	Female	Cluster1	0.996852	3.85064	7.94963	1.37119	4.24452	8.10502	-1.9152	Low
TCGA-EP-A2KC	TCGA-EP-A2KC-01A-11R-A213-07	0.62	1	0	0	Stage I	T1	G3	Male	Cluster1	2.47964	1.48843	3.65618	2.3436	0.132351	7.34551	-0.643088	High
TCGA-DD-AAD6	TCGA-DD-AAD6-01A-11R-A41C-07	22.08	0	1.64	1	Stage III	T3	G3	Male	Cluster1	0.317491	0.738475	4.84615	3.58862	0.176113	5.81795	-0.592983	High
TCGA-DD-AACI	TCGA-DD-AACI-01A-11R-A41C-07	53.15	0	47.04	1	Stage II	T2	G3	Male	Cluster1	0.668059	1.97114	4.86529	2.06618	0.641612	8.27548	-1.32968	Low
TCGA-G3-AAV1	TCGA-G3-AAV1-01A-11R-A38B-07	11.79	1	7.85	1	Stage III	T4	G3	Male	Cluster1	2.15649	2.04645	6.00215	2.9161	1.05808	7.02278	-0.937949	High
TCGA-G3-A5SM	TCGA-G3-A5SM-01A-12R-A28V-07	17.08	0	8.28	1	Stage II	T2	G3	Male	Cluster1	1.21909	2.00825	6.63635	2.79468	1.04269	6.86827	-1.18405	Low
TCGA-DD-A1EJ	TCGA-DD-A1EJ-01A-11R-A155-07	33.02	1	8.64	1	Stage III	T1	G2	Female	Cluster2	4.31522	0.67935	5.31769	3.38728	0.270607	7.06117	-0.0331372	High
TCGA-DD-AADO	TCGA-DD-AADO-01A-11R-A41C-07	14.88	0	14.88	0	Stage I	T1	G3	Male	Cluster1	0.296576	1.83589	4.80464	1.58416	0.173638	8.32278	-1.49242	Low
TCGA-CC-5258	TCGA-CC-5258-01A-01R-A131-07	4.24	1	0	0	Stage II	T2	G2	Male	Cluster2	0.974038	1.36386	4.35341	3.92059	0.714131	7.49719	-0.618768	High
TCGA-DD-A3A6	TCGA-DD-A3A6-01A-11R-A22L-07	107.03	1	0	0	Stage II	T2	G2	Female	Cluster1	0.853619	2.67718	4.52544	0.436498	0.528284	0.989657	-1.24943	Low
TCGA-2Y-A9GX	TCGA-2Y-A9GX-01A-11R-A38B-07	80.22	0	70.07	1	Stage I	T1	G2	Male	Cluster1	1.27428	2.97931	5.39828	2.18697	2.29141	7.62157	-1.33695	Low
TCGA-DD-A11B	TCGA-DD-A11B-01A-11R-A131-07	0.46	1	0	0	Stage I	T1	G2	Male	Cluster1	0.527377	1.59057	5.71879	5.24636	0.0549094	9.06519	-0.924101	High
TCGA-G3-A5SI	TCGA-G3-A5SI-01A-31R-A27V-07	25.23	1	11.43	1	Stage II	T2	G2	Male	Cluster1	1.00159	3.8853	5.10923	4.89171	0.239712	7.1651	-1.43234	Low
TCGA-DD-AAVU	TCGA-DD-AAVU-01A-11R-A41C-07	72.34	0	53.55	1	Stage II	T2	G2	Male	Cluster1	0.244463	0.680488	2.53618	1.86425	0.590627	9.1347	-0.78062	High
TCGA-BC-A112	TCGA-BC-A112-01A-11R-A131-07	5.03	1	0	0	NA	T3	G2	Male	Cluster2	4.63265	2.43291	1.55823	3.24365	2.69834	0.936402	0.662962	High
TCGA-DD-A4NE	TCGA-DD-A4NE-01A-11R-A27V-07	21.68	1	6.24	1	Stage III	T3	G3	Female	Cluster2	0.826906	1.785	2.87503	4.15518	0.444101	9.14941	-0.718433	High
TCGA-UB-A7ME	TCGA-UB-A7ME-01A-11R-A33J-07	15.97	0	15.97	0	Stage I	T1	G2	Male	Cluster2	1.19516	1.75829	6.21151	3.08035	2.10466	7.9507	-0.937576	High
TCGA-DD-AADQ	TCGA-DD-AADQ-01A-11R-A41C-07	14.32	0	14.32	0	Stage II	T2	G3	Male	Cluster1	0.173811	2.36095	5.92355	0.98909	0.364017	7.48182	-1.84752	Low
TCGA-DD-AAD3	TCGA-DD-AAD3-01A-11R-A41C-07	42.54	0	42.54	0	Stage I	T1	G2	Male	Cluster1	0.947518	3.16146	4.93548	1.51068	0.52064	8.06823	-1.78699	Low
TCGA-K7-A6G5	TCGA-K7-A6G5-01A-11R-A311-07	16.82	0	16.82	0	Stage I	T1	G2	Male	Cluster1	0.515577	2.32722	5.9613	2.1932	0.697675	8.73659	-1.62016	Low
TCGA-DD-A39Z	TCGA-DD-A39Z-01A-11R-A213-07	19.74	1	0	0	Stage II	T2	G2	Female	Cluster1	1.03795	2.37827	1.56032	2.68867	0.669283	8.45455	-0.885603	High
TCGA-DD-AACO	TCGA-DD-AACO-01A-11R-A41C-07	61.63	0	15.74	1	Stage I	T1	G3	Male	Cluster1	0.32017	5.17447	5.45053	2.5695	0.638763	8.15063	-2.45091	Low
TCGA-DD-AADB	TCGA-DD-AADB-01A-11R-A41C-07	40.8	0	40.8	0	Stage I	T1	G4	Male	Cluster2	0.505865	1.05927	4.69022	3.93416	2.4827	6.77158	-0.347164	High
TCGA-CC-5259	TCGA-CC-5259-01A-31R-A213-07	8.21	0	5.91	1	Stage III	T4	G2	Female	Cluster1	0.688354	0.652958	6.52708	2.71363	2.50888	6.02333	-0.561087	High
TCGA-FV-A496	TCGA-FV-A496-01A-11R-A266-07	0.33	0	0.33	0	Stage I	T1	G2	Female	Cluster1	0.381475	3.60123	5.19255	2.11458	0.371165	7.30611	-1.9287	Low
TCGA-2Y-A9H8	TCGA-2Y-A9H8-01A-11R-A39D-07	20.8	1	13.07	1	NA	T1	G2	Female	Cluster2	0.654923	0.91382	6.32226	2.58021	0.678985	8.6065	-1.09032	Low
TCGA-HP-A5MZ	TCGA-HP-A5MZ-01A-21R-A27V-07	2.99	1	0	0	Stage I	T1	G2	Male	Cluster1	1.2425	2.32856	5.85019	2.15737	0.148894	8.01584	-1.50393	Low
TCGA-2Y-A9H6	TCGA-2Y-A9H6-01A-11R-A39D-07	11.73	0	11.73	0	Stage I	T1	G2	Female	Cluster1	1.66426	2.5883	7.43822	1.563	1.57215	8.02482	-1.62774	Low
TCGA-ED-A8O6	TCGA-ED-A8O6-01A-11R-A36F-07	1.84	1	0	0	Stage III	T3	G3	Female	Cluster2	0.836299	1.41158	5.92027	3.37841	1.6159	7.85039	-0.855113	High
TCGA-G3-A3CK	TCGA-G3-A3CK-01A-11R-A213-07	19.22	0	19.22	0	Stage I	T1	G2	Male	Cluster1	1.682	4.24954	5.08398	2.18995	0.720689	8.17407	-1.90559	Low
TCGA-G3-A25U	TCGA-G3-A25U-01A-11R-A16W-07	53.75	0	53.75	0	Stage I	T1	G3	Female	Cluster1	1.66728	4.26096	5.17916	3.8011	0.057722	9.24244	-1.81511	Low

## Sheet: S2
Table S2: The correlation between riskscore and drug sensitivity in GDSC2.
Drug name	RiskScore	cor_r	pvalue
5-Fluorouracil	RiskScore	-0.314089	6.14664e-10
Axitinib	RiskScore	-0.498652	1.02175e-24
AZD5991	RiskScore	-0.373235	1.04456e-13
AZD6738	RiskScore	-0.469146	1.05729e-21
AZD7762	RiskScore	-0.380942	2.93373e-14
BMS-345541	RiskScore	-0.427944	5.93335e-18
Bortezomib	RiskScore	-0.41915	3.23183e-17
Daporinad	RiskScore	-0.402047	7.59861e-16
Dinaciclib	RiskScore	-0.313793	6.39102e-10
Docetaxel	RiskScore	-0.480722	7.51725e-23
GSK269962A	RiskScore	-0.561983	2.8462e-32
I-BRD9	RiskScore	-0.435921	1.22092e-18
MG-132	RiskScore	-0.4444	2.17131e-19
MIM1	RiskScore	-0.361958	6.30859e-13
MK-1775	RiskScore	-0.577943	1.91781e-34
ML323	RiskScore	-0.488636	1.16321e-23
Paclitaxel	RiskScore	-0.47248	4.98899e-22
PAK_5339	RiskScore	-0.439895	5.46695e-19
Pevonedistat	RiskScore	-0.396654	1.98186e-15
PF-4708671	RiskScore	-0.484202	3.32871e-23
Podophyllotoxin bromide	RiskScore	-0.371581	1.36594e-13
Ribociclib	RiskScore	-0.449073	8.20995e-20
Sepantronium bromide	RiskScore	-0.500103	7.13617e-25
Staurosporine	RiskScore	-0.31549	5.10948e-10
Tamoxifen	RiskScore	-0.461825	5.34607e-21
Taselisib	RiskScore	-0.320237	2.71157e-10
Telomerase Inhibitor IX	RiskScore	-0.430216	3.79809e-18
Tozasertib	RiskScore	-0.459068	9.74471e-21
ULK1_4989	RiskScore	-0.444232	2.24776e-19
UMI-77	RiskScore	-0.327154	1.05561e-10
VE821	RiskScore	-0.428967	4.85588e-18
Vinblastine	RiskScore	-0.49401	3.18568e-24
Vincristine	RiskScore	-0.442377	3.29237e-19
Vinorelbine	RiskScore	-0.395821	2.29445e-15
Wee1 Inhibitor	RiskScore	-0.530966	2.25699e-28
YK-4-279	RiskScore	-0.471824	5.7866e-22
ZM447439	RiskScore	-0.386747	1.10224e-14

## Sheet: S3
Table S3: The correlation between riskscore and drug sensitivity in PRISM.
Drug name	RiskScore	cor_r	pvalue
1-naphthyl-PP1	RiskScore	-0.42614	8.43444e-18
2-methoxyestradiol	RiskScore	-0.651894	2.92276e-46
4-iodo-6-phenylpyrimidine	RiskScore	-0.55012	9.85688e-31
7-aminocephalosporanic-acid	RiskScore	-0.38163	2.61512e-14
A61603	RiskScore	-0.367026	2.8362e-13
ABT-737	RiskScore	-0.508125	9.50144e-26
ABT-751	RiskScore	-0.513501	2.38666e-26
acesulfame-potassium	RiskScore	-0.334918	3.55831e-11
alogliptin	RiskScore	-0.517695	7.98558e-27
altretamine	RiskScore	-0.476737	1.88882e-22
AM-404	RiskScore	-0.357812	1.20067e-12
AMG458	RiskScore	-0.539807	1.91894e-29
AR-12	RiskScore	-0.351274	3.25101e-12
artemisinin	RiskScore	-0.419439	3.05916e-17
AVL-292	RiskScore	-0.334024	4.03898e-11
AZD2461	RiskScore	-0.410799	1.54462e-16
AZD2858	RiskScore	-0.529622	3.2619e-28
AZD7762	RiskScore	-0.387975	8.93895e-15
AZD9668	RiskScore	-0.446485	1.40953e-19
azodicarbonamide	RiskScore	-0.458946	1.00058e-20
barasertib	RiskScore	-0.525596	9.73771e-28
benzyldimethylhexadecylammonium	RiskScore	-0.584647	2.16041e-35
BGT226	RiskScore	-0.301183	3.22658e-09
bicalutamide	RiskScore	-0.347501	5.71617e-12
bindarit	RiskScore	-0.551296	6.98067e-31
BNC105	RiskScore	-0.317908	3.70531e-10
brequinar	RiskScore	-0.336127	2.99556e-11
broxyquinoline	RiskScore	-0.327924	9.48989e-11
BX-912	RiskScore	-0.400431	1.01451e-15
cabazitaxel	RiskScore	-0.43066	3.47968e-18
camptothecin	RiskScore	-0.503239	3.26474e-25
carfilzomib	RiskScore	-0.596343	4.23218e-37
carvedilol	RiskScore	-0.414835	7.29204e-17
cediranib	RiskScore	-0.363867	4.67555e-13
CEP-37440	RiskScore	-0.461902	5.25685e-21
chidamide	RiskScore	-0.345763	7.39547e-12
CHIR-98014	RiskScore	-0.302594	2.70225e-09
chlorambucil	RiskScore	-0.477329	1.64865e-22
chlorpropamide	RiskScore	-0.574478	5.81162e-34
cibenzoline	RiskScore	-0.367909	2.46359e-13
cinacalcet	RiskScore	-0.460144	7.71318e-21
clonazepam	RiskScore	-0.523175	1.86635e-27
colchicine	RiskScore	-0.349846	4.02887e-12
CPI-1189	RiskScore	-0.460181	7.65113e-21
crizotinib	RiskScore	-0.316388	4.53595e-10
crizotinib-(S)	RiskScore	-0.516345	1.1379e-26
cyproterone-acetate	RiskScore	-0.518875	5.85186e-27
cytochalasin-b	RiskScore	-0.461276	6.02789e-21
darapladib	RiskScore	-0.375678	7.01028e-14
darifenacin	RiskScore	-0.403687	5.65819e-16
daunorubicin	RiskScore	-0.435829	1.24366e-18
delanzomib	RiskScore	-0.412407	1.14682e-16
dequalinium	RiskScore	-0.365499	3.61405e-13
dianhydrogalactitol	RiskScore	-0.579626	1.11367e-34
dichlorvos	RiskScore	-0.454678	2.50619e-20
diclazuril	RiskScore	-0.547091	2.38302e-30
dienogest	RiskScore	-0.493996	3.19684e-24
dihydromyricetin	RiskScore	-0.457106	1.48874e-20
dofetilide	RiskScore	-0.356775	1.40833e-12
dolastatin-10	RiskScore	-0.465355	2.4591e-21
doxercalciferol	RiskScore	-0.549246	1.27282e-30
DVD-111	RiskScore	-0.405169	4.32814e-16
elacridar	RiskScore	-0.313129	6.97277e-10
epothilone-a	RiskScore	-0.31306	7.03613e-10
eptifibatide	RiskScore	-0.497444	1.37599e-24
equol	RiskScore	-0.384679	1.56571e-14
estradiol	RiskScore	-0.348436	4.97423e-12
estradiol-cypionate	RiskScore	-0.582548	4.30328e-35
etofylline-clofibrate	RiskScore	-0.527355	6.04864e-28
etomoxir	RiskScore	-0.380477	3.17041e-14
etoposide	RiskScore	-0.345212	8.02183e-12
everolimus	RiskScore	-0.517193	9.11117e-27
exemestane	RiskScore	-0.338128	2.24916e-11
filanesib	RiskScore	-0.465797	2.22971e-21
FK-3311	RiskScore	-0.316685	4.3604e-10
FK-866	RiskScore	-0.443404	2.66593e-19
flubendazole	RiskScore	-0.63054	1.61434e-42
fluoromethylcholine	RiskScore	-0.52389	1.54097e-27
flutamide	RiskScore	-0.3691	2.03638e-13
forodesine	RiskScore	-0.498248	1.12887e-24
G-1	RiskScore	-0.326511	1.15361e-10
ganetespib	RiskScore	-0.349028	4.55322e-12
gemcitabine	RiskScore	-0.478616	1.22511e-22
genz-644282	RiskScore	-0.332054	5.3336e-11
gidazepam	RiskScore	-0.452691	3.82668e-20
golvatinib	RiskScore	-0.563145	1.99576e-32
GS-9973	RiskScore	-0.448314	9.62442e-20
GSK429286A	RiskScore	-0.473719	3.76514e-22
GW-441756	RiskScore	-0.335693	3.18666e-11
GW-501516	RiskScore	-0.550203	9.62051e-31
GW-842166	RiskScore	-0.488599	1.17363e-23
HA14-1	RiskScore	-0.409293	2.03863e-16
hydroxyurea	RiskScore	-0.62838	3.71823e-42
idronoxil	RiskScore	-0.391213	5.1225e-15
ifosfamide	RiskScore	-0.523562	1.68284e-27
IKK-16	RiskScore	-0.403357	6.00473e-16
IKK-2-inhibitor-V	RiskScore	-0.46047	7.18612e-21
imidapril	RiskScore	-0.463058	4.07996e-21
imiquimod	RiskScore	-0.543012	7.71109e-30
INC-280	RiskScore	-0.351504	3.14002e-12
indiplon	RiskScore	-0.40536	4.18066e-16
IOWH032	RiskScore	-0.517196	9.10402e-27
irinotecan	RiskScore	-0.396178	2.15493e-15
isofloxythepin	RiskScore	-0.57406	6.63889e-34
ixabepilone	RiskScore	-0.329555	7.56695e-11
josamycin	RiskScore	-0.611865	1.774e-39
JTE-607	RiskScore	-0.491563	5.7621e-24
KD-023	RiskScore	-0.374093	9.08312e-14
ketoconazole	RiskScore	-0.48384	3.62516e-23
KI-16425	RiskScore	-0.465792	2.23212e-21
LDN-57444	RiskScore	-0.50446	2.40294e-25
LE-135	RiskScore	-0.639135	5.46331e-44
lenalidomide	RiskScore	-0.358003	1.16576e-12
LY2183240	RiskScore	-0.465376	2.44732e-21
LY2606368	RiskScore	-0.394968	2.6648e-15
LY2801653	RiskScore	-0.398009	1.56017e-15
LY456236	RiskScore	-0.37384	9.46607e-14
maprotiline	RiskScore	-0.480078	8.73274e-23
marimastat	RiskScore	-0.563707	1.68001e-32
maytansinol-isobutyrate	RiskScore	-0.340906	1.50586e-11
mebendazole	RiskScore	-0.425866	8.89657e-18
meclizine	RiskScore	-0.413172	9.94691e-17
meglitinide	RiskScore	-0.591406	2.27028e-36
MG-132	RiskScore	-0.40854	2.341e-16
mitoxantrone	RiskScore	-0.306835	1.57657e-09
mocetinostat	RiskScore	-0.366365	3.15033e-13
monensin	RiskScore	-0.353987	2.15623e-12
nafcillin	RiskScore	-0.417442	4.4662e-17
naloxone	RiskScore	-0.596505	4.00326e-37
nemorubicin	RiskScore	-0.33948	1.85122e-11
nitarsone	RiskScore	-0.434131	1.74716e-18
nitrocaramiphen	RiskScore	-0.308298	1.30652e-09
norgestrel	RiskScore	-0.475879	2.30013e-22
NVP-TAE684	RiskScore	-0.372155	1.24481e-13
oltipraz	RiskScore	-0.335916	3.08692e-11
omeprazole	RiskScore	-0.531991	1.70204e-28
ONX-0914	RiskScore	-0.36085	7.49979e-13
oseltamivir-phosphate	RiskScore	-0.407749	2.70545e-16
OTS167	RiskScore	-0.403993	5.354e-16
oxcarbazepine	RiskScore	-0.374465	8.54825e-14
oxymatrine	RiskScore	-0.425065	1.03918e-17
paliperidone	RiskScore	-0.319863	2.85135e-10
palmitoylethanolamide	RiskScore	-0.541357	1.23638e-29
penfluridol	RiskScore	-0.575501	4.19537e-34
pentostatin	RiskScore	-0.454138	2.81209e-20
PF-04457845	RiskScore	-0.314057	6.17251e-10
PF-477736	RiskScore	-0.422259	1.78495e-17
pindolol	RiskScore	-0.534201	9.23502e-29
piretanide	RiskScore	-0.377822	4.92524e-14
plinabulin	RiskScore	-0.318716	3.32552e-10
propoxycaine	RiskScore	-0.381895	2.50159e-14
proscillaridin-a	RiskScore	-0.502919	3.53763e-25
protirelin	RiskScore	-0.335971	3.06309e-11
PRT062070	RiskScore	-0.32238	2.02936e-10
PRT062607	RiskScore	-0.519839	4.53669e-27
R406	RiskScore	-0.301947	2.93151e-09
rifampin	RiskScore	-0.303459	2.42281e-09
riluzole	RiskScore	-0.405767	3.88267e-16
rubitecan	RiskScore	-0.352155	2.84649e-12
salvianolic-acid-B	RiskScore	-0.589669	4.0717e-36
sarafloxacin	RiskScore	-0.573754	7.31567e-34
SC-12267	RiskScore	-0.505615	1.7955e-25
semaxanib	RiskScore	-0.523088	1.91048e-27
SN-38	RiskScore	-0.447888	1.05209e-19
SNS-314	RiskScore	-0.337418	2.4904e-11
sparfloxacin	RiskScore	-0.432156	2.58831e-18
spironolactone	RiskScore	-0.434689	1.56294e-18
STF-118804	RiskScore	-0.366686	2.99367e-13
suxibuzone	RiskScore	-0.452853	3.69721e-20
tacrolimus	RiskScore	-0.378714	4.2496e-14
talazoparib	RiskScore	-0.368309	2.31142e-13
TAS-103	RiskScore	-0.530971	2.25363e-28
telotristat-ethyl	RiskScore	-0.43091	3.31241e-18
temoporfin	RiskScore	-0.568621	3.67634e-33
teniposide	RiskScore	-0.337913	2.31988e-11
teriflunomide	RiskScore	-0.351685	3.05545e-12
theophylline	RiskScore	-0.34398	9.61553e-12
thiamine	RiskScore	-0.445209	1.83683e-19
thiomersal	RiskScore	-0.489668	9.08727e-24
thonzonium	RiskScore	-0.405433	4.12582e-16
tipiracil	RiskScore	-0.52143	2.97366e-27
tirapazamine	RiskScore	-0.457491	1.37012e-20
tofogliflozin	RiskScore	-0.552457	4.95786e-31
topotecan	RiskScore	-0.431674	2.84777e-18
toremifene	RiskScore	-0.355979	1.59108e-12
trometamol	RiskScore	-0.460072	7.83543e-21
ulipristal	RiskScore	-0.582908	3.82459e-35
UNBS-5162	RiskScore	-0.485424	2.4953e-23
UNC2250	RiskScore	-0.472292	5.20592e-22
vemurafenib	RiskScore	-0.419684	2.91974e-17
VER-49009	RiskScore	-0.352767	2.59472e-12
vidarabine	RiskScore	-0.389783	6.55527e-15
vorinostat	RiskScore	-0.315103	5.37779e-10
VU0238429	RiskScore	-0.386145	1.22113e-14
VX-765	RiskScore	-0.481569	6.17132e-23
xylazine	RiskScore	-0.447398	1.16535e-19
zardaverine	RiskScore	-0.480172	8.54271e-23
ZM-447439	RiskScore	-0.477913	1.44118e-22

## Sheet: S4
Table S4: List of potential therapeutic agents for HCC patients with high Riskscores.
Name	Database	MOA	Target	Log2FC of Target mRNA expression	Correlation Coefficient	Correlation P-value	Wilcoxon test FDR	Phase	Experimental evdience for HCC treatment	Normalized cMap score
YK-4-279	GDSC	apoptosis inhibitor	EWSR1, FLI1	0.18472	-0.471824	5.7866e-22	3.25781e-09	Preclinical	0	NA
paclitaxel	GDSC	tubulin polymerization inhibitor	BCL2, MAP2, MAP4, MAPT, NR1I2, TLR4, TUBA1A, TUBA1B, TUBA1C, TUBA3C, TUBA3D, TUBA3E, TUBA4A, TUBB, TUBB1, TUBB2A, TUBB2B, TUBB3, TUBB4A, TUBB4B, TUBB6, TUBB8	2.98311	-0.47248	4.98899e-22	2.41516e-11	Launched	260	-1.063
docetaxel	GDSC	tubulin polymerization inhibitor	BCL2, MAP2, MAP4, MAPT, NR1I2, TUBA1A, TUBA1B, TUBA1C, TUBA3C, TUBA3D, TUBA3E, TUBA4A, TUBB, TUBB1, TUBB2A, TUBB2B, TUBB3, TUBB4A, TUBB4B, TUBB6, TUBB8	2.98311	-0.480722	7.51725e-23	7.6416e-11	Launched	79	-0.9358
PF-4708671	GDSC	ribosomal protein inhibitor	RPS6KB1	0.0474412	-0.484202	3.32871e-23	3.7248e-14	Preclinical	0	NA
ML323	GDSC	ubiquitin specific protease inhibitor	USP1	-1.68324	-0.488636	1.16321e-23	1.71648e-16	Preclinical	1	NA
vinblastine	GDSC	microtubule inhibitor, tubulin polymerization inhibitor	JUN, TUBA1A, TUBB, TUBD1, TUBE1, TUBG1	1.07152	-0.49401	3.18568e-24	1.14327e-10	Launched	65	-1.384
axitinib	GDSC	PDGFR tyrosine kinase receptor inhibitor, VEGFR inhibitor	CSF1, FLT1, FLT4, KDR, PLK4	2.13285	-0.498652	1.02175e-24	8.512e-12	Launched	16	-1.4535
Sepantronium bromide	GDSC	survivin inhibitor	BIRC5	4.09583	-0.500103	7.13617e-25	4.95709e-14	Phase 2	3	-1.6093
GSK269962	GDSC	rho associated kinase inhibitor	ROCK1, ROCK2	0.130734	-0.561983	2.8462e-32	3.408e-16	Preclinical	0	NA
MK-1775	GDSC	WEE1 kinase inhibitor	WEE1	-1.18421	-0.577943	1.91781e-34	3.32544e-15	Phase 2	2	0
benzyldimethylhexadecylammonium	PRISM	cationic surfactant		NA	-0.584647	2.16041e-35	2.75357e-17	Preclinical	0	NA
salvianolic-acid-B	PRISM	EGFR inhibitor, metalloproteinase inhibitor	MMP9	2.0455	-0.589669	4.0717e-36	3.14488e-17	Phase 2	2	NA
meglitinide	PRISM	potassium channel blocker	CCR2	-0.401908	-0.591406	2.27028e-36	5.7329e-18	Phase 2	1	NA
carfilzomib	PRISM	proteasome inhibitor	PSMA1, PSMA2, PSMA3, PSMA4, PSMA5, PSMA6, PSMA7, PSMA8, PSMB1, PSMB10, PSMB11, PSMB2, PSMB3, PSMB4, PSMB5, PSMB6, PSMB7, PSMB8, PSMB9	0.747095	-0.596343	4.23218e-37	4.36594e-17	Launched	3	NA
naloxone	PRISM	opioid receptor antagonist	CREB1, ESR1, OPRD1, OPRK1, OPRM1, TLR4	-0.048191	-0.596505	4.00326e-37	7.26839e-18	Launched	4	0.8506
josamycin	PRISM	bacterial 50S ribosomal subunit inhibitor		NA	-0.611865	1.774e-39	5.29968e-20	Launched	0	NA
hydroxyurea	PRISM	ribonucleotide reductase inhibitor	RRM1, RRM2, RRM2B	3.07668	-0.62838	3.71823e-42	1.61913e-19	Launched	47	-0.6446
flubendazole	PRISM	tubulin polymerization inhibitor	TUBB	0.508873	-0.63054	1.61434e-42	1.14185e-18	Launched	0	-1.1259
LE-135	PRISM	retinoid receptor agonist	RARB	-0.829162	-0.639135	5.46331e-44	1.63229e-20	Preclinical	0	0
2-methoxyestradiol	PRISM	hypoxia inducible factor inhibitor	COMT, CYP19A1, CYP1A1, CYP1B1, HIF1A, TUBB	0.531627	-0.651894	2.92276e-46	1.63229e-20	Phase 2	16	NA

## Sheet: S5
Table S5: Clinical characteristics and 6 candidated genes expression of Xiangya HCC cohort.
sample	CBX2	LCAT	PBK	SOCS2	FTCD	KRT17	PFS	status	RiskScore	group	AGE	GENDER	STAGE
9CR	0.00377961	0.0865114	22.0075	0.0178428	0.105612	0.0315849	116	1	3.77102	high	35	MALE	IIIC
7CR	0.0031668	0.936393	11.8738	0.0145862	0.0561994	0.0101265	330	1	1.9198	high	51	MALE	IB
77C	0.014331	0.0354877	0.177634	0.24619	0.0277287	14.2412	180	1	1.86792	high	34	MALE	IIIA
17CR	0.0573739	0.00843479	6.16971	0.100632	0.00944987	0.0613534	195	1	1.04556	high	48	MALE	IB
18C	2.96955	0.305329	0.0257243	0.118467	0.09638	0.0104497	102	1	0.449994	high	62	MALE	IIIB
8CR	0.465549	0.254022	2.67959	0.220424	0.420095	0.199481	88	1	0.434068	high	73	FEMALE	IVB
47C	0.0507072	0.411726	2.50476	0.24426	0.665623	0.00581	68	1	0.257649	high		FEMALE	IB
18CR	2.65684	0.014024	0.0399746	0.717477	0.841631	0.5861	67	1	0.254091	high	52	MALE	IIIB
85c	0.00158239	0.168651	1.6476	0.0180786	0.0705944	0.001512	60	0	0.251657	high	37	FEMALE	IB
5CR	0.00292585	0.14328	1.12687	0.0402679	0.107389	0.265684	122	1	0.190898	high	53	FEMALE	IIIB
2CR	0.528461	0.0559109	0.390035	0.242326	0.190239	0.66111	136	1	0.147926	high	49	MALE	IB
4C	0.0121103	0.219973	1.56217	0.20682	1.01866	0.0107749	83	1	0.0998476	high	67	MALE	II
5C	0.303324	0.0777325	0.428248	0.0230571	0.35652	0.0040359	146	1	0.0844816	high	64	MALE	IVA
16CR	0.000326575	0.0225826	0.132086	0.0484895	0.000151498	0.375972	553	1	0.0543895	high	38	FEMALE	IIIA
88C	0.0070253	0.0973368	0.64502	0.146527	0.494098	0.0100709	86	1	0.01547	high	65	MALE	IB
11CR	0.0584055	0.0317004	0.155254	0.113661	0.0172499	0.158243	226	1	0.0149184	high	50	FEMALE	IVA
30C	0.00349804	0.055927	0.155355	0.0150251	0.0320551	0.0127612	742	1	0.0146024	high	49	MALE	IB
68C	0.0123296	0.0710433	0.00415628	0.070085	0.322318	0.502256	357	1	0.0143409	high	61	MALE	II
972C	0.00509734	0.029669	0.0999548	0.00741343	0.000348862	0.00282852	48	1	0.0122324	high	39	MALE	IIIA
67C	0.00210281	0.00267909	0.010129	0.00262905	0.000895913	4.69e-05	336	1	0.000834471	high	51	MALE	II
83C	0.00367461	0.0106411	0.0276308	0.0772038	0.0048684	0.161085	776	0	-0.000569558	high	50	MALE	IB
78C	0.00970859	0.0257475	0.0414584	0.0839283	0.14413	0.234364	527	1	-0.00167841	high	42	MALE	IB
BU3	0.0145554	0.113985	0.594184	0.194861	3.57388	1.74779	408	1	-0.00313527	high	55	MALE	IB
23C	0.014052	0.111987	0.809698	0.41961	0.0692722	0.0918044	187	1	-0.00645529	high	42	MALE	IIIB
64C	0.00256902	0.0654119	0.0482953	0.0886856	0.0375806	0.130814	799	1	-0.0145111	high	50	MALE	IVA
63C	0.00208033	0.0421239	0.00334052	0.0262264	0.0437122	0.000832662	47	1	-0.0163433	high	47	MALE	IIIB
25CR	0.0561392	0.0385582	0.0401755	0.0284423	0.921638	0.325026	78	1	-0.021721	high	45	FEMALE	II
12CR	0.00645528	0.0205829	0.0953728	0.135957	0.00222483	0.0670555	103	1	-0.0219936	high	50	MALE	ⅢB
84C	0.000597373	0.00641218	0.0151113	0.0346498	0.191625	0.00427482	526	1	-0.0233742	high	69	MALE	IB
62C	0.00124354	0.0548578	0.0137186	0.0552967	0.0304125	0.00030376	1061	1	-0.0252106	low	39	MALE	IA
80CB	0.00103664	0.0157167	0.0144147	0.0889377	0.039526	0.0373697	1492	1	-0.0271953	low			IIIB
65C	0.00472918	0.0415854	0.170921	0.162388	0.022605	0.000823169	223	1	-0.0313158	low	35	MALE	II
22C	0.000863091	0.0749519	0.00329846	0.0812511	0.0246354	0.0153577	138	1	-0.0359083	low	58	MALE	IA
62CB	0.0112709	0.129369	0.155245	0.0618137	0.693893	0.158988	181	1	-0.0382473	low	41	MALE	IB
83CB	0.00622452	0.0581018	0.0786743	0.160065	0.0036853	0.043552	737	1	-0.0410704	low	55	MALE	IA
81CB	0.00235918	0.0293238	0.0273134	0.0313371	0.707122	0.0280783	743	1	-0.0576145	low	58	MALE	II
29CR	0.00112185	0.0380519	0.00645647	0.0886501	1.283	0.447988	606	1	-0.067683	low	53	MALE	IB
75C	0.00485716	0.046514	0.0226992	0.109625	0.496501	0.0334651	1294	1	-0.070256	low	73	MALE	II
66C	0.0584855	0.297894	0.0621689	0.148433	0.236471	0.0811386	133	1	-0.0730951	low	76	FEMALE	IB
27C	0.00660805	0.13973	0.00717754	0.139884	0.286484	0.0261947	956	1	-0.0800696	low	56	FEMALE	IIIB
24CR	0.0643445	0.309572	2.32343	0.393055	4.44912	0.0174712	722	1	-0.0864627	low	53	MALE	IB
86c	0.00959486	0.590384	0.561374	0.333146	0.515352	0.153205	724	0	-0.105985	low	65	MALE	IB
90c	0.0486708	0.0730016	0.634649	0.613247	0.489197	0.0219126	515	1	-0.131309	low	32	MALE	IB
70C	0.0460992	0.125586	0.0303675	0.294866	0.955547	0.0825142	167	1	-0.161362	low	58	MALE	IIIA
71C	0.0135001	0.0203431	0.0152993	0.348629	0.706474	0.0187601	550	1	-0.164819	low	68	MALE	IB
87c	0.00442736	0.0976827	0.0560198	0.418182	0.371438	0.00293004	740	0	-0.170044	low	30	MALE	IIIA
70CB	0.0812563	0.276233	0.0566628	0.118196	1.7613	0.035321	1456	1	-0.175917	low	59	MALE	II
63CB	0.0254377	0.183116	0.123666	0.0131319	2.49907	0.00846492	218	1	-0.185269	low	51	MALE	IIIB
11c	0.000174852	0.0202326	0.00354035	0.0402615	2.36037	0.0063577	554	1	-0.18907	low	68	MALE	II
14CR	0.000921229	0.145814	0.182937	0.197511	2.04219	0.0661405	167	1	-0.195368	low	52	MALE	IIIB
3CR	0.273644	0.0672946	6.39134	4.76213	1.5283	0.937405	2859	1	-0.451665	low	60	MALE	IIIB
65C-2	0.584078	0.0196418	0.933627	2.01288	0.531362	0.0158425	873	1	-0.453678	low	53	FEMALE	I
79C	0.0418163	0.0437471	0.0770414	0.324342	5.83582	0.00215541	405	1	-0.525194	low	47	MALE	II
26CR	0.0729883	1.8811	0.897805	0.468339	6.38092	0.0182672	1553	1	-0.697157	low	47	MALE	IB
76C	0.0343322	1.01017	0.148419	0.247323	13.2497	0.0174494	960	1	-1.15621	low	75	MALE	II

## Sheet: S6
Table S6: Sequences of primer sets used for quantitative PCR in this study
Gene	Forward primer	Reverse primer
CBX2	GGAGCAGAAAGTGGGGAACA	CTTTTGCTTGTGTCGGTGGG
FTCD	GAGTACGAGGCCCTCCCTAA	GACAAAGGAGCTGGGACCAA
KRT17	AGTCCCAGCTCAGCATGAAA	AATGGTACGCACCTGACGG
LCAT	TGGATGTGCTACCGCAAGAC	CTTGCTGCTGTCCAGGTACT
SOCS2	TGTGCAAGGATAAGCGGACA	CGTGTAGAGCGGTTTGGTCA
PBK	TGACTGCTCCTGCCTTCATAA	CACCATTCTCCTCCACAGCTT
Actin	CCTGGCACCCAGCACAAT	GGGCCGGACTCGTCATAC
